# Supplementary material for: Technology for Young Adults with Stroke: An Australian Environmental Scan
Source: Int J Environ Res Public Health. 2024 Sep 21;21(9):1254. doi: 10.3390/ijerph21091254 (PMC11431680; doi:10.3390/ijerph21091254)
Supplement: Supplementary file 1 [file ijerph-21-01254-s001.zip]

Archive with 5 entries (5 files):
- Table S1. Interactive games for speech Rehab.xlsx
- Table S2. Interactive game re-training_limbs.xlsx
- Table S3. Medication reminder Apps.xlsx
- Table S4. Social media platforms.xlsx
- Table S5. Repository.xlsx
