# Supplementary material for: Technology for Young Adults with Stroke: An Australian Environmental Scan
Source: Int J Environ Res Public Health. 2024 Sep 21;21(9):1254. doi: 10.3390/ijerph21091254 (PMC11431680; doi:10.3390/ijerph21091254)
Supplement: Supplementary file 1 [file ijerph-21-01254-s001.zip › Table S1. Interactive games for speech Rehab.xlsx]

## Sheet: Interactive games for speech
	Available interactive games for speech rehabilitation for young adults with stroke
NO.	Name of Game	Source of Information ( Google Play Store, Apple App store, website, google, HCP, Rehab center, Organisation, literature )	Description/ features	Target group	Easy to be used independently without a HCP	Accessible operating systems ( Android, IOS)	Accessible devices ( mobile phone, tablet, smartwatch, computer)	Release date	Cost (Yes/No)	Languages	Number of Downloads	Star Rating	last updated	Version	Developer	Information on how it was developed/ tested in stroke
1	Advanced language Therapy lite	Apple App Store, Google Play Store	Trial exercises for Advanced Comprehension Therapy, Advanced Naming Therapy, Advanced Reading Therapy & Advanced Writing Therapy apps. 1 trial is provided for each section of each app to enable you to inform purchase decisions for the apps, which can be purchased separately or as a bundle in Advanced Language Therapy. Practice understanding sentences with three activities to improve listening and…	4 years old + with mild to moderate aphasia after stroke	yes	iphone (iOS 9.0 or later), ipad (OS 9.0 or later), ipod touch (iOS 9.0 or later), Android 4.1 and up	mobile phone, tablet	2018	No	English	10K+(Android)	4.7 (iOS), 4.3 (Android)	2023	2.09 (iOS), 2.0.129 (Android)	www.tactustherapy.com	Designed by a certified speech-language pathologist and based on research and clinical best practices
2	Advanced language Therapy	Apple App Store, Google Play Store	It involves exercises to work on understanding, speaking, reading & writing	4 years + Stroke survivors with mild or moderate aphasia (impaired language)	yes	Iphone iOS 9.0 or later, ipad (OS 9.0 or later), ipod touch (iOS 9.0 or later), Android 4.1 and up	mobile phone, tablet	2019	Yes	English	1000+ (Android)	4.6 ( Android), 4.7 iOS)	2023-10-01	2.0.129 (Android), 2.09 (iOS)	www.tactustherapy.com	Designed by a certified speech-language pathologist and based on research and clinical best practices
3	Advanced comprehension Therapy	Apple App Store, Google Play Store	Exercises for working on reading and listening comprehension, Exercises for working on written sentence building, Exercises include: Match pictures to sentences, arrange words in sentences, follow directions. Adjustable settings to match user needs: difficulty level, colour, speech rate, written/audio word, Record speech and listen back.	4 years old + with aphasia after stroke	yes	iphone iOS 9.0 or later, ipad (OS 9.0 or later), ipod touch (iOS 9.0 or later), Android 4.1 and up	mobile phone, tablet	2017	Yes	English	500+( Android)	4.8 (iOS), 3.9 (Android)	2023-06-01	3.0126 (Android), 3.01 (iOS)	www.tactustherapy.com	Designed by a certified speech-language pathologist and based on research and clinical best practices
4	Advanced naming Therapy	Apple App Store, Google Play Store	4 sets of sentence and conversation level exercises: Using verbs to make sentences; Comparing similar items; Category association naming; Generating conversations, Over 1,250 unique stimuli, Track progress easily with automated reports that include data and responses	4 years old + with aphasia after stroke	yes	iphone iOS 9.0 or later, ipad (OS 9.0 or later), ipod touch (iOS 9.0 or later), Android 4.1 and up	mobile phone, tablet	2017	Yes	English	100+ (Android)	4.8 (iOS), 4.5 (Android)	Nov 2022 (iOS), june 2023 (Android)	2.08 (iOS), 2.0.126 (Android)	www.tactustherapy.com	Designed by a certified speech-language pathologist and based on research and clinical best practices
5	Constant Therapy	Apple App Store, Google Play Store	Engage in speech, memory, reading, math, attention, comprehension and other essential skill building exercises wherever and whenever you choose, work independently at home, or add a clinician to monitor progress, monitor your progress with real-time easy to understand graphics on your personalised dashboard	stroke survivors 12+	yes	iphone Ios 9.3 or later, ipad (OS 9.3 or later), ipod touch (iOS 9.3 or later), Mac(OS 11.0 or later) and Mac with Apple M1 chip or later, Android 5.0 and up	mobile phone, tablet, computer	2014-11-17	Yes	English	100K+(Android)	3.4 (iOS), 4.1 (Android)	Sep 2023 (Android), February 2024 (iOS)	6.5.04 (Android ), 6.6 (iOS)	www.tactustherapy.com	Designed by a certified speech-language pathologist and based on research and clinical best practices
6	Advanced reading Therapy	Apple App Store, Google Play Store	Practice reading with engaging exercises that include text and audio supports. Text-to-speech available on touch, Self-rating of comprehension encourages metacognitive awareness, Unique categories such as Jokes, Inferences, First Chapters, Text Messages, and Functional Passages.	4 years old + with aphasia after stroke	yes	iphone iOS 9.0 or later, ipad (OS 9.0 or later), ipod touch (iOS 9.0 or later), Android 4.1 and up	mobile phone, tablet	Feb 20, 2018	Yes	English	100+ (Android)	5.0(Android), 4.2 (IOS)	2023	2.0.129 (Android), 2.09 (IOS)	www.tactustherapy.com	Designed by a certified speech-language pathologist and based on research and clinical best practices
7	Advanced writing Therapy	Apple App Store, Google Play Store	Four activities with built-in therapeutic supports to encourage independent practice for people with aphasia and other writing disorders. The settings allow you to adjust the difficulty, cues available, and letter case for Match. You can select word length restrictions for the Spell activity, and you can choose to show or hide the scores on-screen for users who rely on the hints. Exercises in the…	4 years old + with aphasia after stroke	yes	iphone iOS 9.0 or later, ipad (OS 9.0 or later), ipod touch (iOS 9.0 or later), Android 4.1 and up	mobile phone, tablet	Feb 13, 2019	Yes	English	100+ (Android)	4.7 (IOS)	2023	2.0.127 (Android), 2.08 (IOS)	www.tactustherapy.com	Designed by a certified speech-language pathologist and based on research and clinical best practices
8	speech pacesetter	Apple App Store, Google Play Store	Designed specifically for people who have dysarthria due to Stroke. Allows the person with dysarthria to choose a text and slow down their rate of speech with the help of a speed-adjustable visual cue. Highlights each syllable or each word. The user reads each syllable or word aloud as the visual cue appears.	4 years old + with aphasia after stroke	yes	iphone iOS 10.0 or later, ipad (OS 10.0 or later), ipod touch (iOS 10.0 or later), Mac (macOS 11.0 or later and a Mac with Apple M1 or later, Apple vision(visionOS 1.0 or later)	mobile phone, tablet, computer,smartvision	2013	Yes	English	not specified	4.4	2020	4.1	www.tactustherapy.com	Designed by a certified speech-language pathologist and are based on research and clinical best practices
9	Language therapy lite	Apple App Store, Google Play Store	A trial version of 4 apps: Comprehension Therapy, Naming Therapy, Reading Therapy and Writing Therapy. It has the activities found in the full version of Language Therapy. This app contains nearly full functionality for a limited number of words, allowing you to see how this powerful app works as a comprehensive speech therapy toolkit for people with aphasia. You’ll get 5-7 exercises in each acti…	4 years old + with aphasia after stroke	yes	iphone iOs 9.0 or later, ipad (OS 9.0 or later), ipod touch (iOS 9.0 or later), Android 4.0.205 and up	mobile phone, tablet	2011	No	US or UK English, Spanish, German, French	50k+	4.7 (iOS), 4.3 (Android)	2024 (iOS), 2023 (Android)	4.1 (iOS), 4.0.205 (Android)	www.tactustherapy.com	Designed by a certified speech-language pathologist and based on research and clinical best practices
10	Language Therapy 4-in-1 (App store), Language Therapy: Aphasia (Android)	Apple App Store, Google Play Store	Harness the power of a scientifically proven 4-in-1 speech therapy app that boosts reading, writing, speaking and listening in people with aphasia after stroke. Thousands of exercises for countless hours of practice • Activities for people struggling with aphasia after stroke or brain injury, autism, or just learning a new language • No Wi-Fi needed	4 years old + with aphasia after stroke	yes	Iphone iOS 9.0 or later, ipad (OS 9.0 or later), ipod touch (iOS 9.0 or later), Android 4.4 and up	mobile phone, tablet	2016	Yes	English, French, German, Spanish	5,000+ (Android)	4.7 ( Android), 4.6 (iOS)	2023 (Android), 2024 (iOS)	4.0.205 (Android), 4.10 ( iOS)	www.tactustherapy.com	Research at the University of Cambridge showed improvement in every single participant with chronic aphasia who used this app for 20 minutes a day over 4 weeks.
11	Aphasia software Finder	www.aphasiasoftwarefinder.com	It hosts a range of information on aphasia therapy apps and software for people with aphasia and aphasia professionals. We aim to help people with aphasia to find apps and software that may be useful to them.	Covers people with aphasia	yes	Available on Android, iOS, PC	Computer, mobile phone, tablet	not provided	Cost details provided	includes various languages	not provided	not provided	not provided	not provided	The Tavistock Trust for Aphasia.	Apps collated by a team of aphasia experts
12	Aphasia therapy online	https://www.aphasiatherapyonline.com/main.html	It's for those who can't afford an iPad and apps, or can't afford or use the computer software available. For people with aphasia to be able to practise at home with more than pen and paper, without needing assistance from carers and without spending money. Ten different tasks including letter matching, picture to auditory matching, written to auditory matching. It has Cues for all tasks, Animate…	Generally for people with aphasia	yes	online	computer	not provided	No	multiple languages	not provided	not provided	not provided	not provided	John Pierce (SLP)	Designed by a speech pathologist
13	My aphasia coach	Apple App Store, Google Play Store	It is a cognitive and aphasia speech therapy tool for patients recovering from stroke. Retrain your brain from anywhere by completing daily exercises on your phone, personalised tasks and homework to keep you on track, automated difficulty settings that make exercises more or less challenging depending on your needs	4 years old + with aphasia after stroke	yes	iphone iOS 12.4 or later, ipad (OS 12.4 or later), ipod touch (iOS 12.4 or later), Apple vision(visionOS 1.0 or later), Android 5.0 and up	mobile phone, tablet, smartvision	2016	Yes	English	10K+	4.5	2023	8.13 (iOS), 8.13.00 (Android)	Phasic Software, LLC	Designed by an aphasia researcher
14	Apraxia Therapy Lite	Apple App Store, Google Play Store	Tackle apraxia and aphasia head-on with a powerful speech therapy app that uses video to help people speak again. Get an app that can help you overcome the frustration and helplessness of not being able to communicate clearly after a stroke. 110 conversational phrases, 60 long words, and 5 automatic sequences, Videos that include functional everyday greetings & expressions for adults. A tool that…	5 years old + with aphasia after stroke	yes	iphone iOS 9.0 or later, ipad (OS 9.0 or later), ipod touch (iOS 9.0 or later), Android 4.1 and up	mobile phone, tablet, smartvision	2015	No	English	10K+	4.5 (iOS), 4.2 (Android)	2023	2.05 (iOS), 2.0.79 (Android)	www.tactustherapy.com	Designed by a certified speech-language pathologist and based on research and clinical best practices
15	Apraxia Therapy (App store), Apraxia Therapy: Aphasia (Android)	Apple App Store, Google Play Store	Uses a set of therapeutic techniques that take advantage of the brain’s wiring to help people speak again, Motor activation through hand tapping, speaking in unison, reading aloud, and watching another person’s mouth – all repeated several times – combine to help even those with severe impairments start to produce fluent speech. Three activities provide video modelling to make it easier for peopl…	4 years old + with aphasia after stroke	yes	iphone iOS 9.0 or later, ipad (OS 9.0 or later), ipod touch (iOS 9.0 or later), Android 4.1 and up	mobile phone, tablet	2015	Yes	English	1k+(Android)	4.7 (iOS), 4.5 (Android)	2022 (iOS), 2023 (Android)	2.05 (iOS), 2.0.79 (Android)	www.tactustherapy.com	Designed by a certified speech-language pathologist and based on research and clinical best practices
16	Category therapy Lite	Apple App Store, Google Play Store	An app designed for both speech therapists and home users to help restructure the brain and let the ideas flow. This free Lite version gives you a sample of what you’ll get in the full version. Improve word-finding and sorting skills with 4 engaging activities and unlimited practice. Interact with clear photos and a simple interface that's easy for everyone to use, Adjust settings to target your …	4 years old + with aphasia after stroke	yes	iphone iOS 9.0 or later, ipad (OS 9.0 or later), ipod touch (iOS 9.0 or later), Android 4.1 and up	mobile phone, tablet	2012	No	English	5K+(Android)	4.8 (iOS), 4.4 (Android)	2022(iOS), 2023 (Android)	2.06 (iOS), 2.0.64 (Android)	www.tactustherapy.com	Designed by a certified speech-language pathologist and based on research and clinical best practices
17	Category therapy (iOS), Category therapy: categories (Android)	Apple App Store, Google Play Store	This app is perfect for schools, hospitals, and home use, with flexible activities to challenge all ages and abilities. When you struggle with categories due to stroke, brain injury, or autism, simple tasks like finding the right supermarket aisle or choosing a word can be impossible. But there’s a way to heal the broken networks of meaning. 70 categories and nearly 700 words in one package, Swit…	4 years old + with aphasia after stroke	yes	iphone iOS 9.0 or later, ipad (OS 9.0 or later), ipod touch (iOS 9.0 or later), Android 4.1 and up	mobile phone, tablet	2012	Yes	English	500+ (Android)	4.8	2022(iOS), 2023 (Android)	2.6 (iOS), 2.0.64 (Android)	www.tactustherapy.com	Designed by a certified speech-language pathologist and based on research and clinical best practices
18	Conversation therapy lite	Apple App Store, Google Play Store	Get talking with an app that sparks conversation. The best way to improve talking is by talking! Target higher-level expressive language, pragmatic, problem-solving, speech, and cognitive-communication goals with open-ended conversation starters. You can always change the settings to see only age-appropriate categories for children, teens, or adults. This free Lite version of the app has 3 photos…	9 years old + with aphasia after stroke (iOS), 12 years + with aphasia after stroke	yes	iphone iOS 9.0 or later, ipad (OS 9.0 or later), ipod touch (iOS 9.0 or later), Android 4.0.3 and up	mobile phone, tablet	2013	No	English, Dutch, Filipino, Finnish, French, German, Italian, Portuguese, Spanish, Zulu	10K+ (Android)	4.7 (iOS), 3.7(Android)	2022(iOS), 2023 (Android)	2.04 (iOS), 2.0.66 (Android)	www.tactustherapy.com	Designed by a certified speech-language pathologist and based on research and clinical best practices
19	Conversation therapy	Apple App Store, Google Play Store	Engage in real-life discussions with pictures & questions that get people talking to practice communication strategies.Carryover the lessons from speech therapy at home with an app that’s easy for everyone to use. Target higher-level expressive language, pragmatic, problem-solving, speech, and cognitive-communication goals with open-ended conversation starters. 275+ vivid photos, with 10 question…	9 years old + with aphasia after stroke (iOS), 12 years + with aphasia after stroke	yes	iphone iOS 9.0 or later, ipad (OS 9.0 or later), ipod touch (iOS 9.0 or later), Android 4.0.3 and up	mobile phone, tablet	2013	Yes	English, Dutch, Filipino, Finnish, French, German, Italian, Portuguese, Spanish, Zulu	500+ (Android)	4.8 (iOS), 5.0(Android)	2022(iOS), 2023 (Android)	2.04 (iOS), 2.0.66 (Android)	www.tactustherapy.com	Designed by a certified speech-language pathologist and based on research and clinical best practices
20	Number Therapy	Apple App Store, Google Play Store	Numbers communicate so much, yet they are often left out of communication therapy. Now stroke survivors can practice understanding, saying, and typing numbers at home to improve these essential life skills. With 3 activites, 3 presentation modes, 3 levels of difficulty, and 30 categories of numbers. Number Therapy gives you everything you need to improve number skills in the clinic and at home. T…	4 years old + with aphasia after stroke	yes	iphone iOS 9.0 or later, ipad (OS 9.0 or later), ipod touch (iOS 9.0 or later), Android 4.0.3 and up	mobile phone, tablet	2015	Yes	English	500+ (Android)	4.8 (iOS), 4.5 (Android)	2022(iOS), 2023 (Android)	1.12 (iOS), 1.1.44 (Android)	www.tactustherapy.com	Designed by a certified speech-language pathologist and based on research and clinical best practices
21	Speech flipbook	Apple App Store, Google Play Store	A revolutionary, interactive, talking flip book of all the sounds in English to help you treat articulation, apraxia,dysarthria. May be useful when working on words/non-words. The sounds/words are then presented in a flipbook which is divided into 3 parts each of which flip over separately. For example, allowing the user to practise a specific phoneme in final position with many different initial…	Speech and language therapist can use in therapy to target speech sound disorders for survivors of stroke, brain injury etc	No	iphone iOS 9.0 or later, ipad (OS 9.0 or later), ipod touch (iOS 9.0 or later), Android 4.0.3 and up	mobile phone, tablet	2013	Yes	English	100+(Android)	4.7 (iOS), no rating (Android)	2022(iOS), 2023 (Android)	2.09(iOS), 1.0.38 (Android)	www.tactustherapy.com	Designed by a certified speech-language pathologist and based on research and clinical best practices
22	AlphaTopics - AAC	Apple App Store, Google Play Store	Cueing app, Keyboard and topics list to help cue a conversation partner into speech by providing context through topic area and/or initial letter(s). Adjustable settings for visual, physical, language, and cognitive impairments. Works with built-in scanning and guided access	4 years old + with aphasia after stroke, brain injury	yes	iphone Ios 9.0 or later, ipad (OS 9.0 or later), ipod touch (iOS 9.0 or later), Android 4.1 and up	mobile phone, tablet	2015	Yes	English	100+(Android)	4.5 (iOS), no rating (Android)	2022(iOS), 2023 (Android)	1.09 (iOS), 1.0.49 (Android)	www.tactustherapy.com	Designed by a certified speech-language pathologist and based on research and clinical best practices
23	Parrot Software	https://www.parrotsoftware.com/aphasia-treatment.htm?gad_source=1&gclid=Cj0KCQjwqdqvBhCPARIsANrmZhMgtWKKiNSrgbhr-N4cLiYEp55lhs_78ODkL5s92HknD9xaDsRUTUkaAsP4EALw_wcB	on-line software to help you regain expressive speech, memory, and reasoning due to stroke, more than 18,000 users have improved an average of 78.7%. 1000s of lessons,a lot of the programs utilise speech recognition and includes tools to help choose which programs are best for you. You will be directed through a personally customised therapy program	Generally for people with aphasia after stroke	yes	online, CD	Computer	1981	Yes	English, spanish	18,000+ users	not provided	not provided	not provided	Parrot Software	Designed by rehabilitation professionals
24	MyTalkMobile	Google Play Store	It is a next generation AAC app that helps people with communication difficulties say what they want with sequences of words, sounds and images. You choose the content (simple grids or boards with bold images) and play recorded sounds when you touch a cell. The sequences can even form complete sentences. Create customised content on the fly with your device, Full sentence communication with the P…	General for people with communication difficulty (3 years+)	yes	Android 8.0 and up	mobile phone	2014	Yes	English	5K+	3.4	2023	4.5.9	MTA Consulting	not specified
25	TalkPath Therapy	https://therapy.aphasia.com/	online therapy platform for clinicians and individuals for speech rehabilitation. 13,500+ exercises on communication skills using language and cognitive exercises. Video theapy exercises with automatic recording and playback (available on iPad only)	General for people with communication difficulties (12 years +)	yes	computer, ipad (iPadOS 13.0 or later), Apple Vision(visionOS 1.0 or later)	computer, tablet, smart vision	2014 (ipad)	no	English	not specified	ipad (4.0)	2020 (ipad)	3.1.1 (iPad)	Lingraphica	scientifically developed with more than 30 years of research in speech rehabilitation
26	Cue Name - Actions	Apple App Store, Google Play Store	Designed by a SLP with 30 years of experience with clients post-stroke. It targets naming skills with focus on verbs. It is designed with 3 complexity levels (simple, moderate, complex) and 3 assisted cues (first letter, full printed word, and verbal model) to be SMART goal ready. Contains 250+ photo images and contains multi-cultural imagery, working towards goals for cultural awareness and incl…	General for adults with aphasia, apraxia, and dementia.	yes	iphone iOS 10.0 or later, ipad (OS 10.0 or later), ipod touch (iOS 10.0 or later), Mac (macOS 11.0 or later and Mac with appleM1 chip or later), Apple vision(visionOS 1.0 or later), Android 5.0 and up	mobile phone, tablet, smartvision,	2021	Yes	English, Spanish, Hindi, Mandarin Chinese, Filipino, and Brazilian Portuguese,	5+(Android)	5 (iOS)	2023	1.3.3 (iOS), 1.3.4 (Android)	Aphasia Talks Inc	This app can also serve to extend language practice beyond the subacute rehab period with EBP research supporting continued gains with independent work (Zheng et al. 2016).
27	Cue Name - Objects	Apple App Store, Google Play Store	Designed by a SLP with 30 years of experience with clients post-stroke. It targets naming skills with focus on verbs. It is designed with 3 complexity levels (simple, moderate, complex) and 3 assisted cues (first letter, full printed word, and verbal model) to be SMART goal ready. Contains 500+ photo images and contains multi-cultural imagery, working towards goals for cultural awareness and incl…	General for adults with aphasia, apraxia, and dementia.	yes	iphone iOS 10.0 or later, ipad (OS 10.0 or later), ipod touch (iOS 10.0 or later), Mac (macOS 11.0 or later and Mac with appleM1 chip or later), Apple vision(visionOS 1.0 or later), Android 5.0 and up	mobile phone, tablet, smartvision,	2021	Yes	English, Spanish, Hindi, Mandarin Chinese, Filipino, and Brazilian Portuguese,	5+(Android)	6 (iOS)	2023	1.3.3 (iOS), 1.3.4 (Android)	Aphasia Talks Inc	This app can also serve to extend language practice beyond the subacute rehab period with EBP research supporting continued gains with independent work (Zheng et al. 2016).
28	Aphasia Tutor 2: Sentences+Out Loud	https://www.bungalowsoftware.com/aphasia2plus.htm	Speech therapy software that improves word-retrieval skills at the word and sentence level. It speaks the cues and answers out loud in a human voice, over 700 questions divided into 7 lessons, provides hints and feedback to guide the patient to provide the right answer, uses mouse of keyboard	General for stroke and brain injury survivors	yes	Microsoft Windows: Vista, 7, 8, and 10	Computer	not provided	Yes	English, spanish	not specified	not provided	not provided	not provided	bungalowsoftware	Speech therapists designed & tested them specifically for stroke & TBI survivors with no computer experience.
29	Aphasia Tutor 1: Words+Out Loud	https://www.bungalowsoftware.com/aphasia1plus.htm	Aphasia treatment software that improves recognition and retrieval of letters and single words. It speaks the cues and answers. Like all our programs, it's designed to be easy enough to use independently. 8 difficulty levels(lessons), over 700 exercises including letter copying, word matching, picture-word matching	General for stroke and brain injury survivors	yes	Microsoft Windows: Vista, 7, 8, and 10	Computer	not provided	Yes	English, spanish	not specified	not provided	not provided	not provided	bungalowsoftware	Speech therapists designed & tested them specifically for stroke & TBI survivors with no computer experience.
30	Aphasia Tutor 1: Words	https://www.bungalowsoftware.com/aphasia1.htm	Aphasia treatment software for recognition and retrieval of letters and words. Program shows the patient a letter, word, or picture and the patient responds by choosing or typing an answer. If the answer is incorrect, program gives the patient helpful hints.	General for stroke and brain injury survivors	yes	Computer	Computer	not provided	Yes	English, spanish	not specified	not provided	not provided	not provided	bungalowsoftware	Speech therapists designed & tested them specifically for stroke & TBI survivors with no computer experience.
31	iName it	Mac App Store	It is specifically designed to help individuals with difficulty recalling the names of common items found in the home. It consists of fifty nouns that are displayed within the context of the rooms where they are typically located, such as bedroom, bathroom, kitchen, etc. Each target word can be elicited by using one of more of the five different types of cues available: phonemic, phase completion…	Designed for adults, but can also be used with adolescents and children with word finding diffiiculties due to aphasia	No	iphone iOS 8.0 or later, Mac (macOS 11.0 or later and Mac with appleM1 chip or later), Apple vision(visionOS 1.0 or later),	mobile phone, tablet, Computer, smartvision	2012	Yes	English, Spanish, and Portuguese	not provided	3.7	2018	5	Smarty Ears, LLC	Each of the prompts was designed using the five types of evidenced based cueing suggested as being useful for word-finding (Hillis, 1993; Nickels, 2002, Wambaugh, 2007
32	Cuespeak	Apple App Store, Google Play Store	It contains over 10,000 images, 5,000 videos showing target words being spoken and broken down into syllables and sounds, and more than 30,000 spoken prompts.It is optimised for use with a Speech & Language Therapist, but can also be used independently. Exercises from any of the fourteen therapy modules can be highly customised to individual needs and combined into a complete bespoke therapy prog…	People with speech, language and cognitive difficulties after stroke or brain injury.	yes	iphone iOS 15.0 or later, ipad (OS 15.0 or later), ipod touch (iOS 15.0 or later), Apple vision(visionOS 1.0 or later)	mobile phone, tablet, smartvision	not provided	Yes	English, Dutch	not provided	4.8	2024	3.0.1	Cuespeak Ltd	not specified
33	Aphasia Talk Help Text Speech	Apple App Store, Google Play Store	Designed to help in communication for patients affected by stroke, aphasia or after an injury. Visive images with text, by tapping on the image the app will talk. You can also add custom actions and images! I Predictive text: different words are suggested, they can be tapped and consecutive new words will be provided. Ensure ringtone is turned on and volume is not muted.	General for people with communication difficulties after stroke or injury	yes	iphone iOS 14.0 or later, ipad (OS 14.0 or later), ipod touch (iOS 14.0 or later), Mac (macOS 11.0 or later and Mac with appleM1 chip or later)Apple vision(visionOS 1.0 or later)	mobile phone, tablet, smartvision	not provided	Yes	English	not provided	no rating	2023	1.0.1	GENOVA Softworks	not specified
34	Sights 'n Sounds 1	https://www.bungalowsoftware.com/sights1.htm	It improves articulation and word retrieval. The patient sees a word and/or picture and hears the word (human speech), then speaks the word themselves. Patient then hears their speech, and the model speech for comparison. With over 400 words, 6 lessons. Operate it with a single key (spacebar) or the mouse	General for anyone with aphasia and oral apraxia	yes	Microsoft Windows: Vista, 7, 8, and 10	PC and requires soundcard and microphone	not provided	Yes	English, spanish	not provided	no rating	not provided	not provided	bungalowsoftware	Bungalow Software's speech & language software is used by more than 20,000 stroke & brain-injury survivors, 2,000 speech therapists, and trusted by top rehab hospitals
35	Sights'n Sounds 2	https://www.bungalowsoftware.com/sights2.htm	Works on word-retrieval and speech production at the sentence level. Helps patients speak phrases or sentences by prompting them with one or more of the following Cues. 5 lessons and over 400 sentences	General for anyone with aphasia and oral apraxia	yes	Microsoft Windows XP or newer.	PC ( requires soundcard and speaker if computer makes any sound), microphone not required but recommended	not provided	Yes	English	not provided	no rating	not provided	not provided	bungalowsoftware	Bungalow Software's speech & language software is used by more than 20,000 stroke & brain-injury survivors, 2,000 speech therapists, and trusted by top rehab hospitals
36	Numbers'n Sounds	https://www.bungalowsoftware.com/nns.htm	Helps the patient retrieve and speak numbers more clearly. Speaks the numbers, shows them written out, and plays back patient's voice for comparison. Over 2,000 exercises and 10 difficulty levels, covering: counting numbers, phone numbers, time, money. You can use the mouse or keyboard.	General for anyone with aphasia	yes	Windows: XP, Vista, 7, 8 or 10, options on Mac	PC, available on CD-ROM drive	not provided	Yes	English	not provided	no rating	not provided	not provided	bungalowsoftware	Bungalow Software's speech & language software is used by more than 20,000 stroke & brain-injury survivors, 2,000 speech therapists, and trusted by top rehab hospitals
37	SentenceShaper 2	https://www.bungalowsoftware.com/sentenceshaper.htm	Helps patients transform slow or halting unconfident utterances into speeches and proposals. The patient observes cues (a photo, vocabulary buttons, a spoken model) or an empty workbook and then records their speech then arranges these recorded snippets into sentences and stories and can even play them back later to use the software as a communication aid. Over 20 pre-made workbooks (over 800 scr…	General for anyone with aphasia	yes	Microsoft Windows XP or newer	PC ( requires soundcard and speaker if computer makes any sound), microphone recommended	not provided	Yes	English	not provided	no rating	not provided	not provided	bungalowsoftware	clinically proven to help patients speak better
38	Speech Sounds on Cue	https://www.bungalowsoftware.com/speech-sounds.htm	It is for patients with articulation difficulty, possibly due to speech apraxia. Provides multimedia full-motion video cues, for independent speech practice. Cues are for individual phonemes (sounds) as well as full words. 19 lessons with 530 exercises	General for anyone with aphasia	yes	Windows: XP, Vista, 7, 8 or 10, options on Mac	PC, Mac, available on CD-ROM drive	not provided	Yes	English	not provided	no rating	not provided	not provided	bungalowsoftware	Bungalow Software's speech & language software is used by more than 20,000 stroke & brain-injury survivors, 2,000 speech therapists, and trusted by top rehab hospitals
39	SpeechPacer	https://www.bungalowsoftware.com/pacer.htm	Helps patient speak more slowly or more quickly, especially for patients who are talking so fast that their speech is not clear. Shows patient text to read and moves a text-highlighting cursor along to pace a user’s reading rate. Patient speaks each word, phrase, or sentence as it is highlighted.	General for anyone with apraxia and dysarthria	yes	Microsoft Windows: Vista, 7, 8, and 10	PC	not provided	Yes	English	not provided	no rating	not provided	not provided	bungalowsoftware	Bungalow Software's speech & language software is used by more than 20,000 stroke & brain-injury survivors, 2,000 speech therapists, and trusted by top rehab hospitals
40	Understanding Questions +Out Loud (Listening activities)	https://www.bungalowsoftware.com/WH-questions-listening-activity.htm	Displays and speaks a question out loud (in a human voice) and shows up to 4 answers. Provides nearly unlimited therapy practice, with over 5,000 exercises. Every time a lesson is started, it's composed of up to 100 freshly created exercises. No two lessons are identical.	General for people with difficulties in reading comprehension, auditory comprehension and understanding	yes	Microsoft Windows: Vista, 7, 8, and 10	PC	not provided	Yes	English	not provided	no rating	not provided	not provided	bungalowsoftware	Developed by Dr. Richard Katz, who has designed numerous programs for aphasia, and published many studies on the effectiveness of computer-assisted aphasia software.
41	Direction Following +Out Loud	https://www.bungalowsoftware.com/directions.htm	Improves ability to understand, remember, and execute instructions, both written and verbal (out loud in a human voice). Patient hears and/or reads directions and follows them by moving shapes on the screen with the mouse or keyboard. If the patient answers incorrectly, program provides helpful suggestions in a human voice. 500,000 exercises	General for people with difficulty in understanding, remembering and executing instructions	yes	Microsoft Windows: Vista, 7, 8, and 10	PC	not provided	Yes	English	not provided	no rating	not provided	not provided	bungalowsoftware	Bungalow Software's speech & language software is used by more than 20,000 stroke & brain-injury survivors, 2,000 speech therapists, and trusted by top rehab hospitals
42	Aphasia Tutor 3: Story Reading	https://www.bungalowsoftware.com/aphasia3.htm	Improves reading comprehension from a short paragraph to story level. Survivor reads a paragraph (or longer, up to story length) and then answers multiple choice questions.Over 400 questions and 20 different stories, ranging in length from single paragraph to several pages	General for people with difficulty in reading comprehension, receptive aphasia, making inferences and visual scanning	yes	Microsoft Windows: Vista, 7, 8, and 10	PC	not provided	Yes	English	not provided	no rating	not provided	not provided	bungalowsoftware	Bungalow Software's speech & language software is used by more than 20,000 stroke & brain-injury survivors, 2,000 speech therapists, and trusted by top rehab hospitals
43	Aphasia Tutor 4: Functional Reading	https://www.bungalowsoftware.com/aphasia4.htm#:~:text=Aphasia%20Tutor%204%3A%20Functional%20R,also%20provided%20to%20the%20user.	For reading comprehension and problem solving. Provides real-world reading material, such as medicine labels, want-ads, and television guides. Audio/Visual feedback is also provided to the user.	General for people with difficulty in reading comprehension, functional reading and problem solving	yes	Microsoft Windows: Vista, 7, 8, and 10	PC	not provided	Yes	English	not provided	no rating	not provided	not provided	bungalowsoftware	Bungalow Software's speech & language software is used by more than 20,000 stroke & brain-injury survivors, 2,000 speech therapists, and trusted by top rehab hospitals
44	CommunicAide: AAC / Speech Therapy	https://communicaide-aac-speech-therapy-ios.soft112.com/	It offers the largest selection of real photographs and real human voices to date for nearly any situation, as well as the ability to import your own photographs for a truly customisable experience. Through an extremely user friendly interface, this app allows those living with language disorders the ability to communicate their wants and needs to others. By simply selecting a photo and/ or phras…	Geneerally for people with long lasting effects of aphasia and other language disorders	yes	ipad (iOS 6.0 or later)	Tablet	2012	Yes	English	1868	2.6	2024	3	ObjectGraph LLC	Developed by two experienced speech language pathologists
45	SmallTalk Common Phrases	Apple App store, soft112.com	Provides a series of speech exercise videos, each showing the tongue and lip movements necessary to produce common phrases such as greetings, conversational phrases, and aphasia-oriented phrases	Generally for people 4+ years who are stroke survivors, people with aphasia, caregivers of people with aphasia, SLP	yes	iphone iOS 9.0 or later, ipad (OS 9.0 or later), ipod touch (iOS 9.0 or later), Apple vision(visionOS 1.0 or later)	mobile phone, tablet, smartvision	2021	No	English	21(soft112.com)	3	2024	4.7	Lingraphica	not specified
46	SmallTalk Conversational Phrases	Apple App store, soft112.com	Provides a library of pictures you can tap that speak out loud. This includes common words and phrases like greetings, responses, requests, and statements on well-being. It’s perfect for conversing with friends, relatives, and others.	Generally for people 4+ years who are stroke survivors, people with aphasia, caregivers of people with aphasia, SLP	yes	iphone iOS 9.0 or later, ipad (OS 9.0 or later), ipod touch (iOS 9.0 or later), Apple vision(visionOS 1.0 or later)	mobile phone, tablet, smartvision	2021	No	English	322 (soft112.com)	2	2021	4.7	Lingraphica	not specified
