# Supplementary material for: Technology for Young Adults with Stroke: An Australian Environmental Scan
Source: Int J Environ Res Public Health. 2024 Sep 21;21(9):1254. doi: 10.3390/ijerph21091254 (PMC11431680; doi:10.3390/ijerph21091254)
Supplement: Supplementary file 1 [file ijerph-21-01254-s001.zip › Table S2. Interactive game re-training_limbs.xlsx]

## Sheet: Sheet1
	Available interactive games for re-training movement of limbs for young adults with stroke
NO.	Name of Game	Source of Information ( Google Play Store, Apple App Store, website, google, HCP, Rehab center, Organisation, literature )	Description/ features	Target group	Can be used independently without a HCP	Accessible devices ( mobile phone, tablet, smartwatch, computer)	Accessible operating systems ( Android, IOS)	Release date	Cost (Yes/No)	Languages	Number of Downloads	Star Rating	last updated	Version	Developer	Information on how it was developed/ tested in stroke
1	MusicGlove	Website (https://www.flintrehab.com/product/musicglove-hand-therapy/)	It combines video gaming, music, and hand therapy together to encourage individuals to perform the high number of repetitions necessary to improve hand functions after stroke. MusicGlove works by motivating users to perform hundreds of therapeutic hand and finger exercises while playing an engaging musical game.Leads to functional gains such as opening a door, washing dishes, typing, and using th…	Generally for people neurological injury like stroke	yes	Computer, tablet	Windows, iOS	2014	Yes	English	Not specified	4.7	Not specified	Not specified	FlintRehab	Clinically proven to improve hand function in 2 weeks (Friedman et al., 2014)
2	FitMi	Website (https://www.flintrehab.com/product/fitmi/)	It includes 40 exercises that target the hands, arms, core, and legs. Improve mobility 3x faster than traditional therapy when used for just 20 minutes a day. Adapts to your level of recovery, even if you have little to no mobility. Requires a computer with a USB port.	Generally for people neurological injury	yes	computer/MAC	Windows, iOS	2017	Yes	English	Not specified	4.7	not specified	not specified	FlintRehab	Clinically proven in RCT
3	Clock yourself	Apple App Store, Google Play Store	Involves exercise for the body and the brain at the same time. Perfect for exercise at home. People who are unable to walk can modifiy the App to practise reaching with their arms or wheelchair agility.	Anyone 12+ to harness neuroplasticity	yes	Mobile phone, tablet, computer	iphone (iOS 12.4 or later), iPad (iOS 12.4 or later), ipod touch(ipadOS 12.4 or later),Mac (macOS 11.0 or later and Mac with Apple M1 chip or later), Android 5.0 and up	2016	Yes	English (iOS), Mandarin, Japanese,French, German, Spanish, Dutch (Android)	10K+ (Android)	4.8	2023	4.15.0 (Android)	Next Step Allied Health PtyLtd	It was developed by Australian physiotherapist @MegLowryPT and software developer Dave Wallace, with input from people with a variety of abilities.
4	Hand Exercises Stroke Recovery	Apple App Store, Google Play Store	Shows some helpful hand exercises for stroke recovery to help reclaim dexterity and strength that Can be done on your own using simple household items.	4 years+ stroke survivors	yes	mobile phone, tablet, computer	iPhone (iOS 12.1 or later), iPad (OS 12.1 or later), iPod touch (OS 12.1 or later), Mac (macOS 11.0 or later and Mac with Apple M1 chip or later), Apple Vision (visionOS1.0 or later), Android 4.4 and up	16th May 2023	No	English	500+ (Android)	No rating	2023	2.0.3	Krzysztof Gwiazda	Not specified
5	ReHand,Hand Rehabilitation	Apple App Store, Google Play Store	For the prescription and implementation of therapeutic exercise programs for the rehabilitation of the wrist hand-finger segment. Exercises are performed through touches and movements on the tablet screen and guided by feedback, allowing retraining of the funcional ability of the wrist hand fingers segment. It has explanatory videos at the begining of each exercise and audio instructions. Healthc…	17yrs+ with neurological conditions	yes	tablet, mobile phone	iphone (iOS 11 or later), ipad(OS 11 or later), iPod touch (OS 11 or later), Apple Vision (visionOS1.0 or later), Android 6.0 and up	15th February 2017	No	English	10,000+	2.7 (Android), no rating (iOS)	14th June 2023	3.4.6	Healthinn	Evidenced based involving a team of healthcare professionals including surgeons , Pysios, Physicians, OTs
6	MyTRCare - Stroke Exercises	Apple App Store	To practice home therapy exercises to enhance motor skills and improve functional abilities. Offers a home-based digital therapy solution for stroke patients, and the advanced yet easy-to-use self-assessment tool is designed to deliver an exercise program tailored to your goals. Complete the self-assessment questionnaire and receive your recommended exercise program. Comes with a clean and neat d…	4 years + people with stroke and neurological conditions	yes	Tablet, mobile phone, smartvision	iphone (iOS 12 or later), ipad(OS 12 or later), iPod touch (OS 12 or later), Mac (Macos 11.0 or later and Mac with Apple M1 chip or later), Apple Vision (visionOS1.0 or later)	2021	No	English, simplified chinese	Not specified	5	2023	1.1.3	TRCare, Inc.	Designed by neurologists and therapists and uses one of the most widely adopted measure of motor impairment for the self assessment tool.
7	MyTRCare - Stroke recovery	Google Play Store	To practice home therapy exercises to enhance motor skills and improve functional abilities. Offers a home-based digital therapy solution for stroke patients, and the advanced yet easy-to-use self-assessment tool is designed to deliver an exercise program tailored to your goals. Complete the self-assessment questionnaire and receive your recommended exercise program. Comes with a clean and neat d…	All age groups of people with stroke and neurological conditions	yes	mobile phone	Android 8.0 and up	2021	No	English	1K+	5	2022	1.3.0	TRCare, Inc.	Designed by neurologists and therapists and uses one of the most widely adopted measure of motor impairment for the self assessment tool.
8	HEP2go	Website	It is for rehabilitation professionals such as physical therapists, PTA's, occupational therapists, COTA's, athletic trainers, chiropractors, orthopedic doctors, sports doctors and more to create home exercise programs for patients and or clients. It has thousands of pictures and videos that you can use to build a Home Exercise Program (HEP), allows multiple exercises on the Exercise Editor to be…	Not specified	no	Computer	Any computer with internet connection	2010	No	English	Not specified	Not specified		Not specified	HEP2go	Not specified
9	ViaTherapy	Apple App Store, Google Play Store	ViaTherapy is an app for occupational therapists and rehabilitation providers actively engaged in the rehabilitation of those with arm impairment after a stroke.Use ViaTherapy to learn about the latest therapies, recall established therapies, and create a customised rehabilitation plan for your patient. Clinicians can use a tailored questionnaire within the app to identify the most suitable treat…	17 years+ stroke survivors	no	Mobile phone, tablet, computer	iphone (iOS 10 or later), ipad(OS 10 or later), iPod touch (OS 10 or later), Mac (Macos 11.0 or later and Mac with Apple M1 chip or later), Android 4.4 and up	2017	No	English	5K+	2.2 (iOS), 4.8 (Android)	2022	1.0.19 (iOS), 1.0.13 (Android)	Pivot Design Group Inc	The app represents over 5 years of work by an international panel of stroke rehabilitation researchers and clinicians from Physiatry, Neurology, and Physical & Occupational Therapy. The collective expertise encompassed research interests in epidemiology, motor control, and knowledge translation.
10	Hand Therapy	Apple App Store, Google Play Store	It contains high-quality exercise videos and fast access to educational treatment information that can be accessed anywhere, anytime to help comprehension and compliance with home rehabilitation. The exercise videos aim to motivate you to complete your prescribed programme with confidence. Information included in this app is intended to be used in conjunction with treatment from a suitably qualif…	17 years+ (general)	no	Mobile phone, tablet, computer	iphone (iOS 12 or later), ipad(OS 12 or later), iPod touch (OS 12 or later), Mac (Macos 11.0 or later and Mac with Apple M1 chip or later), Android 5.0 and up	2019	No	English	10K+ (Android)	4.3	2022	4.1.1	CWPLUS	app was created by HCPC registered occupational therapist Hayley Fay, with funding from CW+, Chelsea and Westminster NHS Foundation Trust’s Health charity.
11	HemiRehab	Apple App Store	This app has been developed to manage the three exercise of Upper Limbs. The app will be great help for those who need to perform upper limbs movements on regular basis for stretching and strength. The supported exercises are three Range of Motion (ROM) of upper limbs: Elbow Extension-Flexion, Shoulder Extension Flexion, and the Wrist Pronation-Supination. If the user is performing one of the abo…	4 years+ (general)	yes	Apple Watch has the main features of the app, iPhone only shows the basic information and instructions to use the app on Apple Watch.	iphone (iOS 14 or later), iPad (OS 14 or later), iPod touch (OS 14 or later), Mac (Macos 11.0 or later and Mac with Apple M1 chip or later), Apple Watch (watchOS 6.0 or later)	2021	No	English	Not specified	No rating	2022	1.01	Moez ur Rehman	not specified
12	Physitrack PLC	https://www.physitrack.com/en-au	Crystal clear and professionally narrated videos show you how to perform your exercises correctly. It tracks your progress and feedback in real-time allowing your healthcare provider to better support you based on outcome data. You need healthcare practitioners advice in addition to using this app. Physitrack provides an integrated patient engagement solution offering: home exercise prescription,…	4 years+ target group not specified but mostly prescribed by healthcare professionals for exercises	no	mobile phone, tablet, smartvision	iphone (iOS 14.0 or later), ipad (OS 14.0 or later), ipod touch Apple Vision (visionOS 1.0 or later)	2022	No	English, Arabic, Dutch, Finnish, French, German, Indonesian, Italian, Japanese, Korean, Polish, Poruguese, Spanish, Swedish, Turkish	Not specified	3	2023	5.2.1	Physitrack PLC	not specified
