# Supplementary material for: Technology for Young Adults with Stroke: An Australian Environmental Scan
Source: Int J Environ Res Public Health. 2024 Sep 21;21(9):1254. doi: 10.3390/ijerph21091254 (PMC11431680; doi:10.3390/ijerph21091254)
Supplement: Supplementary file 1 [file ijerph-21-01254-s001.zip › Table S3. Medication reminder Apps.xlsx]

## Sheet: Sheet1
	Available Apps for medication reminders for young adults with stroke
No.	Name of App	Source of Information ( Google Play Store, Apple App Store, website, google, HCP, Rehab center, Organisation, literature )	Description/ features	Target group (age group category)	Can be used independently without a HCP	Accessible operating systems ( Android, IOS)	Accessible devices ( mobile phone, tablet, smartwatch, computer)	Release date	Cost (Yes/No)	Languages	Number of Downloads	Star Rating	last updated	Version	Developer	Information on how it was developed/ tested in stroke
1	Medisafe Pill Reminder	Apple App store	The app helps you remember when to take your pills.Pharmacists rank this app #1 out of 461 apps they have tested. It reminds you to take medication doses on time every time even if your device is asleep. It also keeps track of your measurements and syncs them to healthkit:blood glucose, blood pressure, weight, pulse, temperature	12years+ (general pop)	yes	iPhone (iOS15.0 or later), iPod touch (iOS 15.0 or later), Apple Watch (watch OS 6.0 or later), Apple Vision (vision OS1.0 or later)	Mobile phone, tablet, smartwatch, smartvision	2021	no	English, Arabic, Danish, Dutch, Finnish, French, German, Hebrew,Italian, Japanese, Korean, Portuguese, Russian, spanish, simplified chinese, Turkish	not specified	4.7	2023-12-01	8.3.51	MediSafe Inc.	Tested by Pharmacists
2	Pill Reminder ◐ Med Tracker	Apple App store	This app sends you custom notifications and reminders at the times you need to take your medication. You can choose from different sounds for your notifications, so you can find one that works best for you. It also allows you to export a PDF report of your medication history, which you can share with your doctor or pharmacist, add your medications right from the Apple Watch,Take care of your whol…	12years+ (general pop)	yes	iPhone (iOS15.0 or later), iPod touch (iOS15.0 or later), Apple Watch (watch OS 8.0 or later) MacOS 12.0 or later) Apple Vision (vision OS1.0 or later), MacOS 12.0 or later and Mac with Apple M1 chip or later	Mobile phone, tablet, smartwatch, computer, smartvision,	2022	no	English	not specified	5	2023-11-01	1.6.1	AboutMe Apps, Inc.	Not specified
3	Pill reminder/ Med tracker	Apple App store	It creates a customised medication schedule, set up reminders for multiple medications, vitamins, ensuring you never miss a dose. Numerous features to users for easy prescription management. Sends personalised reminder to take their medicine as per doctor's prescription and on time without lapse.	4 years + (general pop)	yes	iPhone (iOS14.4 or later), iPadOS14.4 or later), iPod touch (iOS 14.4 or later) MacOS 11.0 or later) or Mac with Apple M1 chip or later	Mobile phone, tablet, computer	2023	no	English and 19 more languages	not specified	no rating	2023-08-01	1.2	Sergio Licea	Not specified
4	Tracker Reminder- CareClinic	Apple App store	Schedule medication ( pill reminders, refill reminders, vitamin reminders or supplement reminders) with tapering doses, Appointment reminders for checkups, assessments, immunisation reminders for follow up shots, Health diary and built in DB of medications, symptoms, exercises and measurements, Monitors progress in charts, share data with remotely	4years+(general pop)	yes	iPhone (iOS16.4 or later), iPadOS16.4 or later), MacOS 13.0 or later)	Mobile phone, tablet, computer	2019	Yes	English	not specified	4.8	2024-02-01	5.7	CARECLINIC SOFTWARE INC.	Clinically studied
5	PillBox: Reminder & Tracker	Apple App store	Takes into account your activities and daily regimen, types of drugs and how they are administered. Accurate reminders to take pills will help take pills on time, prompt you to take it before or after meals, show progress. Ideal for continuous medication.Flexible settings allow you to accurately integrate the pill in a convenient calendar and not miss the moment you need to take your medication. …	4years+(general pop)	yes	iPhone (iOS12.0 or later), iPod touch (iOS12.0 or later), MacOS 11.0 or later)	Mobile phone, tablet, computer	2018	Yes	English, Czech, French, German, Hungarian, Polish, Portuguese, Romanian, Russian	not specified	4.6	2023-10-01	1.32	Wachanga LTD	Not specified
6	MedAdvisor Medication tracker	Apple App store	Reminds you when it's time to refilla script at the pharmacy, or to see your doctor. You can also set up medication reminders, pill trackers, vitamin or suppllement trackers too. Pre-order medication on time, pick up or get them delivered direct to your door	12years+ (general pop)	no	iphone iOS 10 or later, iPadOS 10 or later, iPod touch Ios 10 or later	Mobile phone, tablet	2018	no	Not specified	not specified	4.2	2024-02-01	6.0.8	MedAdvisor International Pty Ltd	Not specified
7	Medicinewise	Apple App store	You can use the handy calendar to schedule reminders to take your medicine or remind those you care for, attend doctor's appointment and ensure that you keep on top of yours and the health regime of those you care for.	4 years + (general pop)	yes	iphone iOS 12 or later, iPadOS 12 or later, iPod touch iOS 12 or later	Mobile phone, tablet	2020	no	English, Japanese, Korean, Simplified chinese, traditional chinese	not specified	4.3	2023-12-01	3.6.1	NPS MedicineWise	Not specified
8	TakeYourPills Pill Reminder	Google play Store	Pill tracker and medicine time reminder app for all your medications • Take meds on time using medication reminder and medicine organiser • Medication alarm with medicine tracker logbook keeping track of your pill history • Medication reminder app supporting wide range of dosing schedules • Multiple medicine organizer profiles so you can keep track of medication intake for your whole family • Ove…	All ages (general population)	yes	Android 5.0 and up	mobile phone	2018	no	Not specified	100k+	4.7	2023	2.2.12	Take Your Pills	Not specified
9	Medisafe Pill & Med Reminder	Google play Store	Pill reminder and alarm for all medication needs, Drug-to-drug interaction checker, Family and caregiver support via “Medfriend” functionality, Medicine tracker, Refill reminders, Dr appointment manager and calendar, Support for complex dose schedule	All ages (general population)	yes	Android 5.0 and up	mobile phone	2012	no	Not specified	5M+	4.6	2024	9.37.14067	Medisafe®	ranked #1 by pharmacists, physicians and patients
10	MyTherapy	Google play Store, Apple App Store	By allowing you to combine a number of different health trackers including a pill tracker, a mood diary, a weight tracker and a health diary, this medication reminder helps you and your doctor to put your treatment’s success into perspective.	All ages (general population)	yes	Android 8.0 and up, iPhone Ios 16 or later, iPadOS 16.0 or later	mobile phone, tablet	2015	no	English and 28 additonal languages	5M+ (Android)	4.8 (ios), 4.5(Android)	2024	3.159.0 (ios), 3.156.0 (Android)	MyTherapy	Developers work with research partners
11	Dosecast - Pill Reminder & Med(Android), Dosecast: My pill Reminder App (iOS)	Google play Store, Apple App Store	Reliably sends dose reminders to your phone, tablet or Android Wear device and lets you postpone them, like a snooze button. If you miss the first reminder, It can nag you until you respond. It can also sound a continuous alarm. Dosecast Pill Reminder updates your reminder times as you travel across time zones.	12 years + (general pop)	yes	iPhone (iOS11.2 or later), iPadOS11.2 or later), iPod touch Ios 11.2 or later, MacOS 11.0 or later) Mac with Apple M1 chip or later,	mobile phone, tablet, computer	2010	no	English, French , German	100K+ (Android)	3.9	2023-11-01	Ios-11.6.6, Android - 5.30	Montuno Software, LLC	It has been featured in the New York Times, Real Simple magazine, Reader's Digest, About.com, Fierce Mobile Healthcare, and iMedicalApps.com.
12	Pill Reminder and Med Tracker	Google play Store	It's easy to use and reliable. It allows you to create any type of recurring reminders (every X hours, specific times, daily, weekly, days of the week, every X days, etc). Marks medications as taken or missed, snooze or reschedule medications, refill reminders	All ages (general population)	yes	Android 5.0 and up	mobile phone	2018	no	Not specified	100K+ (Android)	4.4	2023-11-01	2.3	Sergio Licea	Not specified
13	Pill Reminder - All in One	Apple App store	It helps you remember to take your medications at the right time. It allows you to create any type of recurring reminders (every X hours, specific times, daily, weekly, monthly, every X days, etc). It tracks the remaining quantity of each medication and shows a refill alert when running low.	12 years + (general pop)	yes	iPhone (iOS12.0 or later), iPadOS12.0 or later), iPod touch Ios 12.0 or later, MacOS 11.0 or later) Mac with Apple M1 chip or later,	mobile phone, tablet, computer	2020	no	English, Italian, Spanish	not specified	4.7	2024-01-01	5.8	Sergio Licea	Not specified
14	Medsbit Medication Tracker	Google Play Store, Apple App Store	Automatically register the medication by focusing your mobile phone's camera on the code printed on the box or register it manually. Afterward, you will receive reminders and alarms for the medications you need to take.The app allows you to keep track of the quantity of each medication you have at home thanks to its record of doses taken. This way, Medsbit becomes more than just a medication remi…	All ages (general population)	yes	Android 7 and up,iPhone Ios 15.1 or later, iPod touch Ios 15.1 or later	mobile phone, tablet	2023	no	English, Catalan, Simplified Chinese, Spanish	5K+ (Android)	3.9	Dec 2023 (Android)November 2023 ( iOS)	1.11.0 (Android), 1.7.0(iOS)	Jaume Barquet Morrison	Not specified
	My Pill Reminder - Medication	Google Play Store	Free Unlimitied Medication Reminders and Alarms, Medication & Pill Reminders with animations, Automatic Snooze that reminds you again if you skip your meds, Beautiful Alarm Music, Pill Reminders are full screen so you can't ignore, Snooze timer can be set to 15, 30, 45, 60 minutes	All ages (general population)	yes	Android 7.0 and up	mobile phone	2022	no	Not specified	10K+	4.4	2023-02-01	1.3.5	Water Tracker Reminder	Not specified
16	Pillo - Medication Reminders	Google Play Store	Individualised reminders for each of your medications, enhancing adherence, expertly handles diverse medication schedules, conveniently track your medication history with automatic logging upon responding to reminders, User friendly snooze option to ensure no missed doses	All ages (general population)	yes	Android 5.0 and up	mobile phone	2022	no	Not specified	50K+	4.5	2024-02-01	0.3.44	PilloCare	Not specified
17	Medmento - smarter medication	Apple App Store	Easy and uncomplicated setup, Timely and reliable alerts ensures meds are taken on time, every time, it allows you to track health related questions over time, which could lead to improvements to your regimen, Lets you easily track how many meds you have left, Data stored on your device using first-class encryption.	12 years + (general pop)	yes	iPhone (iOS 12.0 or later), iPad (iPad OS 12.0 or later), iPod touch (iOS 12.0 or later), Apple Vision (vision OS 1.0 or later)	Mobile phone, tablet, smartvision,	2021	no	English, Norwegian Bokmål	not specified	no rating	2023-09-01	1.7.1	Left Mouse Button AS	Developed with real users
18	TOM: Pill Tracker & Med Timer	Google Play Store	Add new meds, measurements, or activities quickly and easily use pill tracker, Send or print PDFs of monthly health reports, Medication tracker log and medicine list with high-quality graphs and statistics for all pills taken, health measurements, and activities, Feature for uploading your own pictures of med packaging to the medicine list, Pill reminder with alarm to refill prescriptions in the …	Not specified	yes	Android 7.0 and up	mobile phone	2020	no	Not specified	100K+	4.4	2023-12-01	3.18.2	Innovation 6	Developed by patients with patients
19	TOM Medication & Pill Reminder	Apple App Store	Add new meds, measurements, or activities quickly and easily use pill tracker, Send or print PDFs of monthly health reports, Medication tracker log and medicine list with high-quality graphs and statistics for all pills taken, health measurements, and activities, Feature for uploading your own pictures of med packaging to the medicine list, Pill reminder with alarm to refill prescriptions in the …	12 years + (general pop)	yes	iPhone (iOS 13.0 or later), iPad (iPad OS 12.0 or later), iPod touch (iOS 13.0 or later), Apple Vision (vision OS 1.0 or later)	Mobile phone, tablet, smartvision,	2020	no	English, Dutch, French, German, Italian, Spanish	not specified	4.5		3.18.0	Innovation6 GmbH	Developed by patients with patients
20	Easy Pill	Apple App Store	The app uses unique color-coded graphics to keep track of your meds, has intuitive user interface and allows to set up any kind of reminder, Course duration can be set from 1 day to 1 year or taking constantly. The app displays elegant progress bar to see how close you're to finish, you can pause/resume course if needed, Completed courses are moved to archive automatically - you will always have …	4 years+(general pop)	yes	iPhone (iOS10.0 or later), iPadOS10.0 or later), iPod touch Ios 10.0 or later, MacOS 11.0 or later) Mac with Apple M1 chip or later, Apple Watch (watch OS 4.0 or later)	Mobile phone, tablet, smartwatch, computer	2011	Yes	English, French, German, Italian, Japanese, Russian, Simplified Chinese, Spanish	not specified	4.8	2021-06-01	3.8.4	BirdsCorp.com	Not specified
21	Round Health	Apple App Store	Simple and intuitive interface to viewing all of your medications and vitamins, Complex scheduling of various doses and schedules, Streak counting and historical viewing of previous days and months, Tracking and taking of as-needed/PRN medications, Refill reminders for medications, Persistent push notifications that remind you even if you forget or miss the first one	12 years + (general pop)	yes	iPhone (iOS 8.0 or later), iPadOS 8.0 or later), iPod touch Ios 8.0 or later, MacOS 11.0 or later) Mac with Apple M1 chip or later, Apple Watch (watch OS 3.0 or later)	Mobile phone, tablet, smartwatch, computer	2015	no	English	not specified	4.5	2017-12-01	2.5.5	Circadian Design	Not specified
22	MyMedSchedule Plus	Google Play Store, Apple App Store	Automatically receive reminders for all of your pills and supplements. You can mark meds taken directly from the notification screen or by opening the app, Pictures are available for most popular branded medications, and you can add your own photos too. Easily schedule alerts that tell you when you need to order refills for your prescriptions.	13 years + (general pop)	yes	iPhone (iOS 11.0 or later), iPod touch Ios 11.0 or later, or later, Apple Vision (vision OS 1.0 or later), Android 5.0 and up	Mobile phone, tablet, smartvision	2017	no	English	10K+ (Android)	3.7 (iOS), 3.4 (Android)	2023-06-01	2.4.13	MedActionPlan.com	have been used and trusted by hundreds of thousands of healthcare providers across hundreds of healthcare systems to help patients and caregivers follow their med schedules.
23	Medicine Reminder +	Apple App Store	Easily manage complex schedules with helpful reminders using Sprout Care. And no account is required to use it. Sprout Care helps you manage all of your medication schedules, pill reminders, Follow a schedule with medication reminders, know what you have taken and know what’s next. We are the only login-free healthcare support app that helps you easily organise your information, follow any type o…	12 years + (general pop)	yes	iPhone (iOS 15.0 or later), iPod touch Ios 15.0 or later, or later, ipad (ipadOS 15.0 or later), Apple Vision (vision OS 1.0 or later),	Mobile phone, tablet, smartvision	2019	no	English	not specified	no rating	2024	6.14	Med ART Studios	Not specified
