# Supplementary material for: Technology for Young Adults with Stroke: An Australian Environmental Scan
Source: Int J Environ Res Public Health. 2024 Sep 21;21(9):1254. doi: 10.3390/ijerph21091254 (PMC11431680; doi:10.3390/ijerph21091254)
Supplement: Supplementary file 1 [file ijerph-21-01254-s001.zip › Table S4. Social media platforms.xlsx]

## Sheet: Peer Support
	Available young stroke social media platforms for peer mentoring and support
No.	Name of support group	Platform ( Facebook, X, Instagram, Tik tok Youtube, snapchat, podcast, Pinterest, LinkedIn	Link or URL	Purpose of group	Target group	Areas discussed	Date created	Number of posts in the last month
1	Young Stroke Survivors Australia (aka Geniuses of Stroke)	Facebook	https://www.facebook.com/groups/1436204330009502/	Helps young stroke survivors, and others with mental health issues like stress, anxiety and depression. Aims to prevent the onset of strokes, and help everyone live a holistic and balanced life	Young stroke survivors	sharing inspiring experiences, sharing resources and support	2015-04-22	21
2	young_adult_stroke_support (YASS)	Instagram	https://www.instagram.com/young_adult_stroke_support/tagged/	Building a support group and community for young adult stroke survivors and caregivers.	Young stroke survivors	Personal experiences, prevention of stroke	2022-10-01	5 (total)
3	youngstrokesurvivors	Instagram	https://www.instagram.com/youngstrokesurvivors/	Not specified	young	Sharing inspiring stories, providing assistance with some challenges, creating awareness on symptoms	2021-10-01	5 (total)
4	genyus network - Trauma survivor Empowerment team	Facebook	https://www.facebook.com/groups/genyus	Your genyus FB group is a safe space for all of us who have been touched by trauma. This is somewhere for you to connect with others you relate with, and to share your stories.	young people	discussing the good & the bad days, supporting others on their journey, share stories, connect with peers, celebrate successes	2017-02-16	99
5	Young Victorian Stroke Support Group	Facebook	https://www.facebook.com/groups/yvssg	To provide an environment for people to form friendships with others of similiar age who have been through the challenges of recovering from stroke. Our group will foster and encourage a sense of acceptance and belonging, as well as being a place to have fun, and a laugh or two.	Young people (18-40yrs)	Access to information and resources to help manage life after stroke	2011-06-02	4
6	Young Stroke Experience	Facebook	https://www.facebook.com/groups/387351744789959	This group is dedicated to stroke survivors in the middle of life. Here we can share experiences, treatments , information, thoughts recoveries and hope!	Middle of life	share experiences, treatments , information, thoughts recoveries and hope!	2015-03-28	22
7	Young Enabled Stroke Success SA - YESS SA	Facebook	https://www.facebook.com/YESSSAYoungEnabledStrokeSuccessSA/	Assisting and empowering stroke survivors (to the age of 65) to live their lives to the best of their ability and is the South Australian Support Group for all Young Stroke Survivors. Carers and Family members are also welcome to become involved as it is whole community involvement.	young (up to 65 years)	share experiences, support with sercices and resources, get involved in research,	2019-05-21	2
8	SFNZ Young Stroke Survivors Group	Facebook	https://www.facebook.com/groups/695661205846023/about	The Stroke Foundation of New Zealand runs these online gatherings for young stroke survivors, carers, and anyone who wants to join in	young people	young stroke survivors and is a place to share stories and catch up with like-minded people	2023-11-08	6
9	Stroke Recovery Club - Young Stroke Sydney	Facebook	https://www.facebook.com/groups/1001204397374742/	The Young Stroke Group is a social support group for people between 18 - 45 years who have experienced Stroke, their families and carers	young people (18-45yrs)	sharing inspiring experiences, sharing resources and support	2021-03-30	1
10	Youthful Stroke Survivors	Facebook	https://www.facebook.com/groups/647867471972930/	This group is for anyone who had a stroke and is young at heart	young people, no absurd age requirements needed.	share experiences,	2014-05-16	1
11	Young Stroke Victims	Facebook	https://www.facebook.com/groups/355839057876061/	For people who sufferred from stroke at a young age	young people	Share your story and talk about your experience through this hard time in life	2013-06-30	0
12	Young Stroke Survivors	Facebook	https://www.facebook.com/groups/5326941831/	For stroke survivors under the age of 55 to connect with other stroke survivors to improve stroke recovery outcomes, meet others, share stories, whatever you want to use it for. You don't have to still be under 55, just 'young' when you had the stroke	<55 years	to connect with other stroke survivors to improve stroke recovery outcomes, meet others, share stories,	2007-10-17	103
13	Young Stroke Survivors Support Group	Facebook	https://www.facebook.com/groups/YoungStrokesCharleston/	Dedicated to helping each other through challenges such as maintaining independence, managing new medical conditions, maintaining social ties, finding available resources,	<55 years	Discussing unique challenges facing people who have survived strokes at a young age like caring for young children, returning to work or changing careers, dating and many more.	2014-01-16	526
14	Young Stroke Survivors Global Network	Facebook	https://www.facebook.com/groups/1842594599354157/	Support for young adult stroke survivors, under the age of 55, from around the world. A place to connect with other stroke survivors to improve stroke recovery outcomes.	<55 years, You don't have to currently be under age 55, just 'young' when you had your stroke. Survivors, caregivers/spouses/family, and medical professionals are welcome.	meeting other survivors with similar injuries, sharing: stories, challenges, accomplishments, receiving inspiration, learning about promising treatments, and new research.	2016-09-06	136
15	Life After Stroke (LAS) - Young Stroke Survivors Support Group	Facebook	https://www.facebook.com/groups/lassupportgroup/	To provide a positive and supportive environment while assisting young stroke survivors in moving forward with their lives. We aim to create a safe space where stroke survivors can share experiences, learn from each other, and discuss strategies and resources for overcoming obstacles.	young people	hare thoughts, ask and answer questions, and build relationships with fellow community members.	2021-02-04	15
16	Young Stroke Group (YSG) - NSW Australia	Facebook	https://www.facebook.com/groups/youngstrokegroup/	A NSW (Australian) stroke survivor group for people who had their stroke at a 'very young' age ie 15-40. If you're older than that now, or are from overseas, we welcome you however, this is still a group who had their stroke in that age bracket.	15-40yrs	Private group so could not find areas discussed	2011-04-10	17
17	Young Mom Stroke Survivors	Facebook	https://www.facebook.com/groups/558578968240246/	To create a safe place where we can share stories, struggles of being a young mom with children, and to ultimately lift each other up.	Young mums	Private group so could not find areas discussed	2019-11-19	6
18	Living Life After Stroke - Caloundra Young Stroke Survivors Support Group	Facebook	https://www.facebook.com/groups/1019887674826037/	To meet, support, encourage, motivate and share issues, worries, milestones, achievements, exchange helpful resources for young stroke survivors in and around the Caloundra area of QLD, Australia.	Young people	Private group so could not find areas discussed	2018-02-14	8
19	YYC young stroke survivors	Facebook	https://www.facebook.com/groups/214672005551795/	We are a group of Stroke Survivors who identify as young. We meet for coffee, go out for social and sporting events and just support each other.	Young people	Private group so could not find areas discussed	2016-02-11	4
20	Medway younger age stroke group	Facebook	https://www.facebook.com/groups/1213352668817647/	It is a support group for younger stroke survivors and the carers.	Young people and carers	Private group so could not find areas discussed	2018-11-18	1
21	Younger Stroke Survivors (Midland NZ)	Facebook	https://www.facebook.com/groups/youngerstrokesurvivorsmidlandNZ/	This group is a place where younger stroke survivors can talk through their struggles with others that are in the same position or have been in the past. It is where we can post inspirational quotes, have group chats and just a safe place for survivors to share their story without any judgements.	Young people	Private group so could not find areas discussed	2015-11-18	5
22	young_stroke	Instagram	https://www.instagram.com/young_stroke/	Health Advocacy, ignite discussions, build community and drive research.	< 65 years	health advocacy, build community	2014-02-01	38 (total)
23	young_stroke_group_goldcoast	Instagram	https://www.instagram.com/young_stroke_group_goldcoast/	Connection & Empowerment for Young Stroke Survivors living on the Gold Coast.	young people, family, carers, neuro therapists and rehab professionals living on the Gold Coast	Monthly Social Meet Ups, weekly zoom calls	2022-01-01	3 (total)
24	Young Stroke Journey Stories	Youtube	https://www.youtube.com/channel/UC8rzOAPIJFau5Tf3cq99QLA	By sharing stories, I aim to help other survivor's journey a little easier to navigate.	not specified	sharing inspiring experiences, sharing resources and support	2022-01-01	69
25	strokesupport	Instagram	https://www.instagram.com/strokesupport/	Not specified	not specified	Share information on stroke including warning signs, incidence, secondary prevention, safety tips post stroke	2016-08-01	1310 (total)
26	unbreakable_path_	Instagram	https://www.instagram.com/unbreakable_path_/	ABI Survivor sharing my journey to inspire & raise awareness	not specified	sharing inspiring stories, providing assistance with some challenges,	2023-04-01	57 (total)
27	Georgies_journ3y	Tik tok	https://www.tiktok.com/@georgies_journ3y/video/7221526128475917574?is_from_webapp=1&sender_device=pc&web_id=7312293453084984840	A young stroke survivor sharing inspiring stories about stroke journey	not specified	sharing inspiring videos about the stroke journey, provide strategies to overcome some challenges	2023-04-01	7 videos (total)
28	Katelyninnes767	Tik tok	https://www.tiktok.com/@katelyninnes767/video/7095149925666753793?is_from_webapp=1&sender_device=pc&web_id=7312293453084984840	A young stroke survivor sharing inspiring stories about stroke journey	not specified	videos on stroke journey	2022-04-01	34 videos (total)
29	wasif_a1	Tik tok	https://www.tiktok.com/@wasif_a1	A young stroke survivor sharing inspiring stories about stroke journey and some tips for self management	not specified	videos on stroke journey, tips on self management after stroke	2022-07-01	28 videos (total)
30	The Kings Park Warriors	Facebook	https://www.facebook.com/groups/thekingsparkwarriors	We are a group of fun-loving Stroke and/or Brain Injury Survivors, that meet weekly in multiple locations around Perth.	not specified	Private group so could not find areas discussed	2019-03-12	41
31	Stroke foundation- Young stroke	website- videos	https://young.strokefoundation.org.au/	Young stroke survivors share honest stories and experiences, talk about the challenges they face, and what helps, . Get tips and resources and connect with others like us, young survivors of stroke and our family and friends.	18 to 65 years old,	opened to public( sharing of challenges young stroke survivors face and what helps, tips and resources for young stroke survivors	not available	6 videos
32	differentstrokesuk (befriender hour)	Instagram	https://www.instagram.com/stories/highlights/17874062762983194/	We help younger stroke survivors and their families to reclaim their lives. Young stroke survivors share inspiring journey and invaluable advice for life post-stroke.	younger & working age stroke survivors	opened to public	2017-01-01	637 (overall)
33	differentstrokesuk	Facebook	https://www.facebook.com/differentstrokescharity	A UK wide charity with the aim of supporting younger and working age stroke survivors, their family and friends and showing the world that Stroke doesn’t just happen in older people. Together we can break this stereotype and show people that Stroke Survivors go on and lead successful and fulfilling lives. We achieve this through our helpline, information packs and regional exercise & support grou…	younger & working age stroke survivors	twice monthly virutal meetings on zoom to share experiences and concerns, sharing of inspiring stories, raising funds to support young stroke survivors, information sharing on stroke signs and management, videos on exercise post stroke.	2014-10-17	32
