# Supplementary material for: Technology for Young Adults with Stroke: An Australian Environmental Scan
Source: Int J Environ Res Public Health. 2024 Sep 21;21(9):1254. doi: 10.3390/ijerph21091254 (PMC11431680; doi:10.3390/ijerph21091254)
Supplement: Supplementary file 1 [file ijerph-21-01254-s001.zip › Table S5. Repository.xlsx]

## Sheet: Games for Speech
CATEGORISATION OF INTERACTIVE GAMES FOR SPEECH REHABILITATION
APP STORE/MAC STORE APPS FOR SPEECH REHABILITATION
INDEPENDENT USE
Name of Game	Description/ features	Accessible devices ( mobile phone, tablet, smartwatch, computer)	Accessible operating systems ( Android, IOS)	Star Rating	last updated	Version	Developer
speech pacesetter	Designed specifically for people who have dysarthria due to Stroke. Allows the person with dysarthria to choose a text and slow down their rate of speech with the help of a speed-adjustable visual cue. Highlights each syllable or each word. The user reads each syllable or word aloud as the visual cue appears.	iphone iOS 10.0 or later, ipad (OS 10.0 or later), ipod touch (iOS 10.0 or later), Mac (macOS 11.0 or later and a Mac with Apple M1 or later, Apple vision(visionOS 1.0 or later)	mobile phone, tablet, computer,smartvision	4.4	2020	4.1	www.tactustherapy.com
SmallTalk Common Phrases	Provides a series of speech exercise videos, each showing the tongue and lip movements necessary to produce common phrases such as greetings, conversational phrases, and aphasia-oriented phrases	iphone iOS 9.0 or later, ipad (OS 9.0 or later), ipod touch (iOS 9.0 or later), Apple vision(visionOS 1.0 or later)	mobile phone, tablet, smartvision	3	2024	4.7	Lingraphica
SmallTalk Conversational Phrases	Provides a library of pictures you can tap that speak out loud. This includes common words and phrases like greetings, responses, requests, and statements on well-being. It’s perfect for conversing with friends, relatives, and others.	iphone iOS 9.0 or later, ipad (OS 9.0 or later), ipod touch (iOS 9.0 or later), Apple vision(visionOS 1.0 or later)	mobile phone, tablet, smartvision	2	2021	4.7	Lingraphica
COST EFFECTIVE APPS
Name of Game	Description/ features	Accessible devices ( mobile phone, tablet, smartwatch, computer)	Accessible operating systems ( Android, IOS)	Star Rating	last updated	Version	Developer
SmallTalk Common Phrases	Provides a series of speech exercise videos, each showing the tongue and lip movements necessary to produce common phrases such as greetings, conversational phrases, and aphasia-oriented phrases	iphone iOS 9.0 or later, ipad (OS 9.0 or later), ipod touch (iOS 9.0 or later), Apple vision(visionOS 1.0 or later)	mobile phone, tablet, smartvision	3	2024	4.7	Lingraphica
SmallTalk Conversational Phrases	Provides a library of pictures you can tap that speak out loud. This includes common words and phrases like greetings, responses, requests, and statements on well-being. It’s perfect for conversing with friends, relatives, and others.	iphone iOS 9.0 or later, ipad (OS 9.0 or later), ipod touch (iOS 9.0 or later), Apple vision(visionOS 1.0 or later)	mobile phone, tablet, smartvision	2	2021	4.7	Lingraphica
REGULAR UPDATES (<=1 YEAR AGO)
Name of Game	Description/ features	Accessible devices ( mobile phone, tablet, smartwatch, computer)	Accessible operating systems ( Android, IOS)	Star Rating	last updated	Version	Developer
SmallTalk Common Phrases	Provides a series of speech exercise videos, each showing the tongue and lip movements necessary to produce common phrases such as greetings, conversational phrases, and aphasia-oriented phrases	iphone iOS 9.0 or later, ipad (OS 9.0 or later), ipod touch (iOS 9.0 or later), Apple vision(visionOS 1.0 or later)	mobile phone, tablet, smartvision	3	2024	4.7	Lingraphica
GOOGLE PLAY STORE APPS FOR SPEECH REHABILITATION
INDEPENDENT USE,REGULARLY UPDATED (<=1 YEAR AGO)
Name of Game	Description/ features	Accessible devices ( mobile phone, tablet, smartwatch, computer)	Accessible operating systems ( Android, IOS)	Star Rating	last updated	Version	Developer
MyTalkMobile	It is a next generation AAC app that helps people with communication difficulties say what they want with sequences of words, sounds and images. You choose the content (simple grids or boards with bold images) and play recorded sounds when you touch a cell. The sequences can even form complete sentences. Create customised content on the fly with your device, Full sentence communication with the P…	Android 8.0 and up	mobile phone	3.4	2023	4.5.9	MTA Consulting
BOTH GOOGLE PLAY STORE AND APP STORE APPS FOR SPEECH COMMUNICATION
COST EFFECTIVE
Advanced language Therapy lite	Trial exercises for Advanced Comprehension Therapy, Advanced Naming Therapy, Advanced Reading Therapy & Advanced Writing Therapy apps. 1 trial is provided for each section of each app to enable you to inform purchase decisions for the apps, which can be purchased separately or as a bundle in Advanced Language Therapy. Practice understanding sentences with three activities to improve listening and…	iphone (iOS 9.0 or later), ipad (OS 9.0 or later), ipod touch (iOS 9.0 or later), Android 4.1 and up	mobile phone, tablet	4.7 (iOS), 4.3 (Android)	2023	2.09 (iOS), 2.0.129 (Android)	www.tactustherapy.com
Language therapy lite	A trial version of 4 apps: Comprehension Therapy, Naming Therapy, Reading Therapy and Writing Therapy. It has the activities found in the full version of Language Therapy. This app contains nearly full functionality for a limited number of words, allowing you to see how this powerful app works as a comprehensive speech therapy toolkit for people with aphasia. You’ll get 5-7 exercises in each acti…	iphone iOs 9.0 or later, ipad (OS 9.0 or later), ipod touch (iOS 9.0 or later), Android 4.0.205 and up	mobile phone, tablet	4.7 (iOS), 4.3 (Android)	2024 (iOS), 2023 (Android)	4.1 (iOS), 4.0.205 (Android)	www.tactustherapy.com
Apraxia Therapy Lite	Tackle apraxia and aphasia head-on with a powerful speech therapy app that uses video to help people speak again. Get an app that can help you overcome the frustration and helplessness of not being able to communicate clearly after a stroke. 110 conversational phrases, 60 long words, and 5 automatic sequences, Videos that include functional everyday greetings & expressions for adults. A tool that…	iphone iOS 9.0 or later, ipad (OS 9.0 or later), ipod touch (iOS 9.0 or later), Android 4.1 and up	mobile phone, tablet, smartvision	4.5 (iOS), 4.2 (Android)	2023	2.05 (iOS), 2.0.79 (Android)	www.tactustherapy.com
Category therapy Lite	An app designed for both speech therapists and home users to help restructure the brain and let the ideas flow. This free Lite version gives you a sample of what you’ll get in the full version. Improve word-finding and sorting skills with 4 engaging activities and unlimited practice. Interact with clear photos and a simple interface that's easy for everyone to use, Adjust settings to target your …	iphone iOS 9.0 or later, ipad (OS 9.0 or later), ipod touch (iOS 9.0 or later), Android 4.1 and up	mobile phone, tablet	4.8 (iOS), 4.4 (Android)	2022(iOS), 2023 (Android)	2.06 (iOS), 2.0.64 (Android)	www.tactustherapy.com
Conversation therapy lite	Get talking with an app that sparks conversation. The best way to improve talking is by talking! Target higher-level expressive language, pragmatic, problem-solving, speech, and cognitive-communication goals with open-ended conversation starters. You can always change the settings to see only age-appropriate categories for children, teens, or adults. This free Lite version of the app has 3 photos…	iphone iOS 9.0 or later, ipad (OS 9.0 or later), ipod touch (iOS 9.0 or later), Android 4.0.3 and up	mobile phone, tablet	4.7 (iOS), 3.7(Android)	2022(iOS), 2023 (Android)	2.04 (iOS), 2.0.66 (Android)	www.tactustherapy.com
INDEPENDENT USE
Advanced language Therapy lite	Trial exercises for Advanced Comprehension Therapy, Advanced Naming Therapy, Advanced Reading Therapy & Advanced Writing Therapy apps. 1 trial is provided for each section of each app to enable you to inform purchase decisions for the apps, which can be purchased separately or as a bundle in Advanced Language Therapy. Practice understanding sentences with three activities to improve listening and…	iphone (iOS 9.0 or later), ipad (OS 9.0 or later), ipod touch (iOS 9.0 or later), Android 4.1 and up	mobile phone, tablet	4.7 (iOS), 4.3 (Android)	2023	2.09 (iOS), 2.0.129 (Android)	www.tactustherapy.com
Advanced language Therapy	It involves exercises to work on understanding, speaking, reading & writing	Iphone iOS 9.0 or later, ipad (OS 9.0 or later), ipod touch (iOS 9.0 or later), Android 4.1 and up	mobile phone, tablet	4.6 ( Android), 4.7 iOS)	45200	2.0.129 (Android), 2.09 (iOS)	www.tactustherapy.com
Advanced comprehension Therapy	Exercises for working on reading and listening comprehension, Exercises for working on written sentence building, Exercises include: Match pictures to sentences, arrange words in sentences, follow directions. Adjustable settings to match user needs: difficulty level, colour, speech rate, written/audio word, Record speech and listen back.	iphone iOS 9.0 or later, ipad (OS 9.0 or later), ipod touch (iOS 9.0 or later), Android 4.1 and up	mobile phone, tablet	4.8 (iOS), 3.9 (Android)	45078	3.0126 (Android), 3.01 (iOS)	www.tactustherapy.com
Advanced naming Therapy	4 sets of sentence and conversation level exercises: Using verbs to make sentences; Comparing similar items; Category association naming; Generating conversations, Over 1,250 unique stimuli, Track progress easily with automated reports that include data and responses	iphone iOS 9.0 or later, ipad (OS 9.0 or later), ipod touch (iOS 9.0 or later), Android 4.1 and up	mobile phone, tablet	4.8 (iOS), 4.5 (Android)	Nov 2022 (iOS), june 2023 (Android)	2.08 (iOS), 2.0.126 (Android)	www.tactustherapy.com
Constant Therapy	Engage in speech, memory, reading, math, attention, comprehension and other essential skill building exercises wherever and whenever you choose, work independently at home, or add a clinician to monitor progress, monitor your progress with real-time easy to understand graphics on your personalised dashboard	iphone Ios 9.3 or later, ipad (OS 9.3 or later), ipod touch (iOS 9.3 or later), Mac(OS 11.0 or later) and Mac with Apple M1 chip or later, Android 5.0 and up	mobile phone, tablet, computer	3.4 (iOS), 4.1 (Android)	Sep 2023 (Android), February 2024 (iOS)	6.5.04 (Android ), 6.6 (iOS)	www.tactustherapy.com
Advanced reading Therapy	Practice reading with engaging exercises that include text and audio supports. Text-to-speech available on touch, Self-rating of comprehension encourages metacognitive awareness, Unique categories such as Jokes, Inferences, First Chapters, Text Messages, and Functional Passages.	iphone iOS 9.0 or later, ipad (OS 9.0 or later), ipod touch (iOS 9.0 or later), Android 4.1 and up	mobile phone, tablet	5.0(Android), 4.2 (IOS)	2023	2.0.129 (Android), 2.09 (IOS)	www.tactustherapy.com
Advanced writing Therapy	Four activities with built-in therapeutic supports to encourage independent practice for people with aphasia and other writing disorders. The settings allow you to adjust the difficulty, cues available, and letter case for Match. You can select word length restrictions for the Spell activity, and you can choose to show or hide the scores on-screen for users who rely on the hints. Exercises in the…	iphone iOS 9.0 or later, ipad (OS 9.0 or later), ipod touch (iOS 9.0 or later), Android 4.1 and up	mobile phone, tablet	4.7 (IOS)	2023	2.0.127 (Android), 2.08 (IOS)	www.tactustherapy.com
Language therapy lite	A trial version of 4 apps: Comprehension Therapy, Naming Therapy, Reading Therapy and Writing Therapy. It has the activities found in the full version of Language Therapy. This app contains nearly full functionality for a limited number of words, allowing you to see how this powerful app works as a comprehensive speech therapy toolkit for people with aphasia. You’ll get 5-7 exercises in each acti…	iphone iOs 9.0 or later, ipad (OS 9.0 or later), ipod touch (iOS 9.0 or later), Android 4.0.205 and up	mobile phone, tablet	4.7 (iOS), 4.3 (Android)	2024 (iOS), 2023 (Android)	4.1 (iOS), 4.0.205 (Android)	www.tactustherapy.com
Language Therapy 4-in-1 (App store), Language Therapy: Aphasia (Android)	Harness the power of a scientifically proven 4-in-1 speech therapy app that boosts reading, writing, speaking and listening in people with aphasia after stroke. Thousands of exercises for countless hours of practice • Activities for people struggling with aphasia after stroke or brain injury, autism, or just learning a new language • No Wi-Fi needed	Iphone iOS 9.0 or later, ipad (OS 9.0 or later), ipod touch (iOS 9.0 or later), Android 4.4 and up	mobile phone, tablet	4.7 ( Android), 4.6 (iOS)	2023 (Android), 2024 (iOS)	4.0.205 (Android), 4.10 ( iOS)	www.tactustherapy.com
My aphasia coach	It is a cognitive and aphasia speech therapy tool for patients recovering from stroke. Retrain your brain from anywhere by completing daily exercises on your phone, personalised tasks and homework to keep you on track, automated difficulty settings that make exercises more or less challenging depending on your needs	iphone iOS 12.4 or later, ipad (OS 12.4 or later), ipod touch (iOS 12.4 or later), Apple vision(visionOS 1.0 or later), Android 5.0 and up	mobile phone, tablet, smartvision	4.5	2023	8.13 (iOS), 8.13.00 (Android)	Phasic Software, LLC
Apraxia Therapy Lite	Tackle apraxia and aphasia head-on with a powerful speech therapy app that uses video to help people speak again. Get an app that can help you overcome the frustration and helplessness of not being able to communicate clearly after a stroke. 110 conversational phrases, 60 long words, and 5 automatic sequences, Videos that include functional everyday greetings & expressions for adults. A tool that…	iphone iOS 9.0 or later, ipad (OS 9.0 or later), ipod touch (iOS 9.0 or later), Android 4.1 and up	mobile phone, tablet, smartvision	4.5 (iOS), 4.2 (Android)	2023	2.05 (iOS), 2.0.79 (Android)	www.tactustherapy.com
Apraxia Therapy (App store), Apraxia Therapy: Aphasia (Android)	Uses a set of therapeutic techniques that take advantage of the brain’s wiring to help people speak again, Motor activation through hand tapping, speaking in unison, reading aloud, and watching another person’s mouth – all repeated several times – combine to help even those with severe impairments start to produce fluent speech. Three activities provide video modelling to make it easier for peopl…	iphone iOS 9.0 or later, ipad (OS 9.0 or later), ipod touch (iOS 9.0 or later), Android 4.1 and up	mobile phone, tablet	4.7 (iOS), 4.5 (Android)	2022 (iOS), 2023 (Android)	2.05 (iOS), 2.0.79 (Android)	www.tactustherapy.com
Category therapy Lite	An app designed for both speech therapists and home users to help restructure the brain and let the ideas flow. This free Lite version gives you a sample of what you’ll get in the full version. Improve word-finding and sorting skills with 4 engaging activities and unlimited practice. Interact with clear photos and a simple interface that's easy for everyone to use, Adjust settings to target your …	iphone iOS 9.0 or later, ipad (OS 9.0 or later), ipod touch (iOS 9.0 or later), Android 4.1 and up	mobile phone, tablet	4.8 (iOS), 4.4 (Android)	2022(iOS), 2023 (Android)	2.06 (iOS), 2.0.64 (Android)	www.tactustherapy.com
Category therapy (iOS), Category therapy: categories (Android)	This app is perfect for schools, hospitals, and home use, with flexible activities to challenge all ages and abilities. When you struggle with categories due to stroke, brain injury, or autism, simple tasks like finding the right supermarket aisle or choosing a word can be impossible. But there’s a way to heal the broken networks of meaning. 70 categories and nearly 700 words in one package, Swit…	iphone iOS 9.0 or later, ipad (OS 9.0 or later), ipod touch (iOS 9.0 or later), Android 4.1 and up	mobile phone, tablet	4.8	2022(iOS), 2023 (Android)	2.6 (iOS), 2.0.64 (Android)	www.tactustherapy.com
Conversation therapy lite	Get talking with an app that sparks conversation. The best way to improve talking is by talking! Target higher-level expressive language, pragmatic, problem-solving, speech, and cognitive-communication goals with open-ended conversation starters. You can always change the settings to see only age-appropriate categories for children, teens, or adults. This free Lite version of the app has 3 photos…	iphone iOS 9.0 or later, ipad (OS 9.0 or later), ipod touch (iOS 9.0 or later), Android 4.0.3 and up	mobile phone, tablet	4.7 (iOS), 3.7(Android)	2022(iOS), 2023 (Android)	2.04 (iOS), 2.0.66 (Android)	www.tactustherapy.com
Conversation therapy	Engage in real-life discussions with pictures & questions that get people talking to practice communication strategies.Carryover the lessons from speech therapy at home with an app that’s easy for everyone to use. Target higher-level expressive language, pragmatic, problem-solving, speech, and cognitive-communication goals with open-ended conversation starters. 275+ vivid photos, with 10 question…	iphone iOS 9.0 or later, ipad (OS 9.0 or later), ipod touch (iOS 9.0 or later), Android 4.0.3 and up	mobile phone, tablet	4.8 (iOS), 5.0(Android)	2022(iOS), 2023 (Android)	2.04 (iOS), 2.0.66 (Android)	www.tactustherapy.com
Number Therapy	Numbers communicate so much, yet they are often left out of communication therapy. Now stroke survivors can practice understanding, saying, and typing numbers at home to improve these essential life skills. With 3 activites, 3 presentation modes, 3 levels of difficulty, and 30 categories of numbers. Number Therapy gives you everything you need to improve number skills in the clinic and at home. T…	iphone iOS 9.0 or later, ipad (OS 9.0 or later), ipod touch (iOS 9.0 or later), Android 4.0.3 and up	mobile phone, tablet	4.8 (iOS), 4.5 (Android)	2022(iOS), 2023 (Android)	1.12 (iOS), 1.1.44 (Android)	www.tactustherapy.com
AlphaTopics - AAC	Cueing app, Keyboard and topics list to help cue a conversation partner into speech by providing context through topic area and/or initial letter(s). Adjustable settings for visual, physical, language, and cognitive impairments. Works with built-in scanning and guided access	iphone Ios 9.0 or later, ipad (OS 9.0 or later), ipod touch (iOS 9.0 or later), Android 4.1 and up	mobile phone, tablet	4.5 (iOS), no rating (Android)	2022(iOS), 2023 (Android)	1.09 (iOS), 1.0.49 (Android)	www.tactustherapy.com
Cue Name - Actions	Designed by a SLP with 30 years of experience with clients post-stroke. It targets naming skills with focus on verbs. It is designed with 3 complexity levels (simple, moderate, complex) and 3 assisted cues (first letter, full printed word, and verbal model) to be SMART goal ready. Contains 250+ photo images and contains multi-cultural imagery, working towards goals for cultural awareness and incl…	iphone iOS 10.0 or later, ipad (OS 10.0 or later), ipod touch (iOS 10.0 or later), Mac (macOS 11.0 or later and Mac with appleM1 chip or later), Apple vision(visionOS 1.0 or later), Android 5.0 and up	mobile phone, tablet, smartvision,	5 (iOS)	2023	1.3.3 (iOS), 1.3.4 (Android)	Aphasia Talks Inc
Cue Name - Objects	Designed by a SLP with 30 years of experience with clients post-stroke. It targets naming skills with focus on verbs. It is designed with 3 complexity levels (simple, moderate, complex) and 3 assisted cues (first letter, full printed word, and verbal model) to be SMART goal ready. Contains 500+ photo images and contains multi-cultural imagery, working towards goals for cultural awareness and incl…	iphone iOS 10.0 or later, ipad (OS 10.0 or later), ipod touch (iOS 10.0 or later), Mac (macOS 11.0 or later and Mac with appleM1 chip or later), Apple vision(visionOS 1.0 or later), Android 5.0 and up	mobile phone, tablet, smartvision,	6 (iOS)	2023	1.3.3 (iOS), 1.3.4 (Android)	Aphasia Talks Inc
Cuespeak	It contains over 10,000 images, 5,000 videos showing target words being spoken and broken down into syllables and sounds, and more than 30,000 spoken prompts.It is optimised for use with a Speech & Language Therapist, but can also be used independently. Exercises from any of the fourteen therapy modules can be highly customised to individual needs and combined into a complete bespoke therapy prog…	iphone iOS 15.0 or later, ipad (OS 15.0 or later), ipod touch (iOS 15.0 or later), Apple vision(visionOS 1.0 or later)	mobile phone, tablet, smartvision	4.8	2024	3.0.1	Cuespeak Ltd
Aphasia Talk Help Text Speech	Designed to help in communication for patients affected by stroke, aphasia or after an injury. Visive images with text, by tapping on the image the app will talk. You can also add custom actions and images! I Predictive text: different words are suggested, they can be tapped and consecutive new words will be provided. Ensure ringtone is turned on and volume is not muted.	iphone iOS 14.0 or later, ipad (OS 14.0 or later), ipod touch (iOS 14.0 or later), Mac (macOS 11.0 or later and Mac with appleM1 chip or later)Apple vision(visionOS 1.0 or later)	mobile phone, tablet, smartvision	no rating	2023	1.0.1	GENOVA Softworks
REGULAR UPDATE (<=1 YEAR AGO)
Name of Game	Description/ features	Accessible operating systems ( Android, IOS)	Accessible devices ( mobile phone, tablet, smartwatch, computer)	Star Rating	last updated	Version	Developer
Advanced language Therapy lite	Trial exercises for Advanced Comprehension Therapy, Advanced Naming Therapy, Advanced Reading Therapy & Advanced Writing Therapy apps. 1 trial is provided for each section of each app to enable you to inform purchase decisions for the apps, which can be purchased separately or as a bundle in Advanced Language Therapy. Practice understanding sentences with three activities to improve listening and…	iphone (iOS 9.0 or later), ipad (OS 9.0 or later), ipod touch (iOS 9.0 or later), Android 4.1 and up	mobile phone, tablet	4.7 (iOS), 4.3 (Android)	2023	2.09 (iOS), 2.0.129 (Android)	www.tactustherapy.com
Advanced language Therapy	It involves exercises to work on understanding, speaking, reading & writing	Iphone iOS 9.0 or later, ipad (OS 9.0 or later), ipod touch (iOS 9.0 or later), Android 4.1 and up	mobile phone, tablet	4.6 ( Android), 4.7 iOS)	45200	2.0.129 (Android), 2.09 (iOS)	www.tactustherapy.com
Advanced comprehension Therapy	Exercises for working on reading and listening comprehension, Exercises for working on written sentence building, Exercises include: Match pictures to sentences, arrange words in sentences, follow directions. Adjustable settings to match user needs: difficulty level, colour, speech rate, written/audio word, Record speech and listen back.	iphone iOS 9.0 or later, ipad (OS 9.0 or later), ipod touch (iOS 9.0 or later), Android 4.1 and up	mobile phone, tablet	4.8 (iOS), 3.9 (Android)	45078	3.0126 (Android), 3.01 (iOS)	www.tactustherapy.com
Advanced naming Therapy	4 sets of sentence and conversation level exercises: Using verbs to make sentences; Comparing similar items; Category association naming; Generating conversations, Over 1,250 unique stimuli, Track progress easily with automated reports that include data and responses	iphone iOS 9.0 or later, ipad (OS 9.0 or later), ipod touch (iOS 9.0 or later), Android 4.1 and up	mobile phone, tablet	4.8 (iOS), 4.5 (Android)	Nov 2022 (iOS), june 2023 (Android)	2.08 (iOS), 2.0.126 (Android)	www.tactustherapy.com
Constant Therapy	Engage in speech, memory, reading, math, attention, comprehension and other essential skill building exercises wherever and whenever you choose, work independently at home, or add a clinician to monitor progress, monitor your progress with real-time easy to understand graphics on your personalised dashboard	iphone Ios 9.3 or later, ipad (OS 9.3 or later), ipod touch (iOS 9.3 or later), Mac(OS 11.0 or later) and Mac with Apple M1 chip or later, Android 5.0 and up	mobile phone, tablet, computer	3.4 (iOS), 4.1 (Android)	Sep 2023 (Android), February 2024 (iOS)	6.5.04 (Android ), 6.6 (iOS)	www.tactustherapy.com
Advanced reading Therapy	Practice reading with engaging exercises that include text and audio supports. Text-to-speech available on touch, Self-rating of comprehension encourages metacognitive awareness, Unique categories such as Jokes, Inferences, First Chapters, Text Messages, and Functional Passages.	iphone iOS 9.0 or later, ipad (OS 9.0 or later), ipod touch (iOS 9.0 or later), Android 4.1 and up	mobile phone, tablet	5.0(Android), 4.2 (IOS)	2023	2.0.129 (Android), 2.09 (IOS)	www.tactustherapy.com
Advanced writing Therapy	Four activities with built-in therapeutic supports to encourage independent practice for people with aphasia and other writing disorders. The settings allow you to adjust the difficulty, cues available, and letter case for Match. You can select word length restrictions for the Spell activity, and you can choose to show or hide the scores on-screen for users who rely on the hints. Exercises in the…	iphone iOS 9.0 or later, ipad (OS 9.0 or later), ipod touch (iOS 9.0 or later), Android 4.1 and up	mobile phone, tablet	4.7 (IOS)	2023	2.0.127 (Android), 2.08 (IOS)	www.tactustherapy.com
Language therapy lite	A trial version of 4 apps: Comprehension Therapy, Naming Therapy, Reading Therapy and Writing Therapy. It has the activities found in the full version of Language Therapy. This app contains nearly full functionality for a limited number of words, allowing you to see how this powerful app works as a comprehensive speech therapy toolkit for people with aphasia. You’ll get 5-7 exercises in each acti…	iphone iOs 9.0 or later, ipad (OS 9.0 or later), ipod touch (iOS 9.0 or later), Android 4.0.205 and up	mobile phone, tablet	4.7 (iOS), 4.3 (Android)	2024 (iOS), 2023 (Android)	4.1 (iOS), 4.0.205 (Android)	www.tactustherapy.com
Language Therapy 4-in-1 (App store), Language Therapy: Aphasia (Android)	Harness the power of a scientifically proven 4-in-1 speech therapy app that boosts reading, writing, speaking and listening in people with aphasia after stroke. Thousands of exercises for countless hours of practice • Activities for people struggling with aphasia after stroke or brain injury, autism, or just learning a new language • No Wi-Fi needed	Iphone iOS 9.0 or later, ipad (OS 9.0 or later), ipod touch (iOS 9.0 or later), Android 4.4 and up	mobile phone, tablet	4.7 ( Android), 4.6 (iOS)	2023 (Android), 2024 (iOS)	4.0.205 (Android), 4.10 ( iOS)	www.tactustherapy.com
My aphasia coach	It is a cognitive and aphasia speech therapy tool for patients recovering from stroke. Retrain your brain from anywhere by completing daily exercises on your phone, personalised tasks and homework to keep you on track, automated difficulty settings that make exercises more or less challenging depending on your needs	iphone iOS 12.4 or later, ipad (OS 12.4 or later), ipod touch (iOS 12.4 or later), Apple vision(visionOS 1.0 or later), Android 5.0 and up	mobile phone, tablet, smartvision	4.5	2023	8.13 (iOS), 8.13.00 (Android)	Phasic Software, LLC
Apraxia Therapy Lite	Tackle apraxia and aphasia head-on with a powerful speech therapy app that uses video to help people speak again. Get an app that can help you overcome the frustration and helplessness of not being able to communicate clearly after a stroke. 110 conversational phrases, 60 long words, and 5 automatic sequences, Videos that include functional everyday greetings & expressions for adults. A tool that…	iphone iOS 9.0 or later, ipad (OS 9.0 or later), ipod touch (iOS 9.0 or later), Android 4.1 and up	mobile phone, tablet, smartvision	4.5 (iOS), 4.2 (Android)	2023	2.05 (iOS), 2.0.79 (Android)	www.tactustherapy.com
Apraxia Therapy (App store), Apraxia Therapy: Aphasia (Android)	Uses a set of therapeutic techniques that take advantage of the brain’s wiring to help people speak again, Motor activation through hand tapping, speaking in unison, reading aloud, and watching another person’s mouth – all repeated several times – combine to help even those with severe impairments start to produce fluent speech. Three activities provide video modelling to make it easier for peopl…	iphone iOS 9.0 or later, ipad (OS 9.0 or later), ipod touch (iOS 9.0 or later), Android 4.1 and up	mobile phone, tablet	4.7 (iOS), 4.5 (Android)	2022 (iOS), 2023 (Android)	2.05 (iOS), 2.0.79 (Android)	www.tactustherapy.com
Category therapy Lite	An app designed for both speech therapists and home users to help restructure the brain and let the ideas flow. This free Lite version gives you a sample of what you’ll get in the full version. Improve word-finding and sorting skills with 4 engaging activities and unlimited practice. Interact with clear photos and a simple interface that's easy for everyone to use, Adjust settings to target your …	iphone iOS 9.0 or later, ipad (OS 9.0 or later), ipod touch (iOS 9.0 or later), Android 4.1 and up	mobile phone, tablet	4.8 (iOS), 4.4 (Android)	2022(iOS), 2023 (Android)	2.06 (iOS), 2.0.64 (Android)	www.tactustherapy.com
Category therapy (iOS), Category therapy: categories (Android)	This app is perfect for schools, hospitals, and home use, with flexible activities to challenge all ages and abilities. When you struggle with categories due to stroke, brain injury, or autism, simple tasks like finding the right supermarket aisle or choosing a word can be impossible. But there’s a way to heal the broken networks of meaning. 70 categories and nearly 700 words in one package, Swit…	iphone iOS 9.0 or later, ipad (OS 9.0 or later), ipod touch (iOS 9.0 or later), Android 4.1 and up	mobile phone, tablet	4.8	2022(iOS), 2023 (Android)	2.6 (iOS), 2.0.64 (Android)	www.tactustherapy.com
Conversation therapy lite	Get talking with an app that sparks conversation. The best way to improve talking is by talking! Target higher-level expressive language, pragmatic, problem-solving, speech, and cognitive-communication goals with open-ended conversation starters. You can always change the settings to see only age-appropriate categories for children, teens, or adults. This free Lite version of the app has 3 photos…	iphone iOS 9.0 or later, ipad (OS 9.0 or later), ipod touch (iOS 9.0 or later), Android 4.0.3 and up	mobile phone, tablet	4.7 (iOS), 3.7(Android)	2022(iOS), 2023 (Android)	2.04 (iOS), 2.0.66 (Android)	www.tactustherapy.com
Conversation therapy	Engage in real-life discussions with pictures & questions that get people talking to practice communication strategies.Carryover the lessons from speech therapy at home with an app that’s easy for everyone to use. Target higher-level expressive language, pragmatic, problem-solving, speech, and cognitive-communication goals with open-ended conversation starters. 275+ vivid photos, with 10 question…	iphone iOS 9.0 or later, ipad (OS 9.0 or later), ipod touch (iOS 9.0 or later), Android 4.0.3 and up	mobile phone, tablet	4.8 (iOS), 5.0(Android)	2022(iOS), 2023 (Android)	2.04 (iOS), 2.0.66 (Android)	www.tactustherapy.com
Number Therapy	Numbers communicate so much, yet they are often left out of communication therapy. Now stroke survivors can practice understanding, saying, and typing numbers at home to improve these essential life skills. With 3 activites, 3 presentation modes, 3 levels of difficulty, and 30 categories of numbers. Number Therapy gives you everything you need to improve number skills in the clinic and at home. T…	iphone iOS 9.0 or later, ipad (OS 9.0 or later), ipod touch (iOS 9.0 or later), Android 4.0.3 and up	mobile phone, tablet	4.8 (iOS), 4.5 (Android)	2022(iOS), 2023 (Android)	1.12 (iOS), 1.1.44 (Android)	www.tactustherapy.com
Speech flipbook	A revolutionary, interactive, talking flip book of all the sounds in English to help you treat articulation, apraxia,dysarthria. May be useful when working on words/non-words. The sounds/words are then presented in a flipbook which is divided into 3 parts each of which flip over separately. For example, allowing the user to practise a specific phoneme in final position with many different initial…	iphone iOS 9.0 or later, ipad (OS 9.0 or later), ipod touch (iOS 9.0 or later), Android 4.0.3 and up	mobile phone, tablet	4.7 (iOS), no rating (Android)	2022(iOS), 2023 (Android)	2.09(iOS), 1.0.38 (Android)	www.tactustherapy.com
AlphaTopics - AAC	Cueing app, Keyboard and topics list to help cue a conversation partner into speech by providing context through topic area and/or initial letter(s). Adjustable settings for visual, physical, language, and cognitive impairments. Works with built-in scanning and guided access	iphone Ios 9.0 or later, ipad (OS 9.0 or later), ipod touch (iOS 9.0 or later), Android 4.1 and up	mobile phone, tablet	4.5 (iOS), no rating (Android)	2022(iOS), 2023 (Android)	1.09 (iOS), 1.0.49 (Android)	www.tactustherapy.com
Cue Name - Actions	Designed by a SLP with 30 years of experience with clients post-stroke. It targets naming skills with focus on verbs. It is designed with 3 complexity levels (simple, moderate, complex) and 3 assisted cues (first letter, full printed word, and verbal model) to be SMART goal ready. Contains 250+ photo images and contains multi-cultural imagery, working towards goals for cultural awareness and incl…	iphone iOS 10.0 or later, ipad (OS 10.0 or later), ipod touch (iOS 10.0 or later), Mac (macOS 11.0 or later and Mac with appleM1 chip or later), Apple vision(visionOS 1.0 or later), Android 5.0 and up	mobile phone, tablet, smartvision,	5 (iOS)	2023	1.3.3 (iOS), 1.3.4 (Android)	Aphasia Talks Inc
Cue Name - Objects	Designed by a SLP with 30 years of experience with clients post-stroke. It targets naming skills with focus on verbs. It is designed with 3 complexity levels (simple, moderate, complex) and 3 assisted cues (first letter, full printed word, and verbal model) to be SMART goal ready. Contains 500+ photo images and contains multi-cultural imagery, working towards goals for cultural awareness and incl…	iphone iOS 10.0 or later, ipad (OS 10.0 or later), ipod touch (iOS 10.0 or later), Mac (macOS 11.0 or later and Mac with appleM1 chip or later), Apple vision(visionOS 1.0 or later), Android 5.0 and up	mobile phone, tablet, smartvision,	6 (iOS)	2023	1.3.3 (iOS), 1.3.4 (Android)	Aphasia Talks Inc
Cuespeak	It contains over 10,000 images, 5,000 videos showing target words being spoken and broken down into syllables and sounds, and more than 30,000 spoken prompts.It is optimised for use with a Speech & Language Therapist, but can also be used independently. Exercises from any of the fourteen therapy modules can be highly customised to individual needs and combined into a complete bespoke therapy prog…	iphone iOS 15.0 or later, ipad (OS 15.0 or later), ipod touch (iOS 15.0 or later), Apple vision(visionOS 1.0 or later)	mobile phone, tablet, smartvision	4.8	2024	3.0.1	Cuespeak Ltd
Aphasia Talk Help Text Speech	Designed to help in communication for patients affected by stroke, aphasia or after an injury. Visive images with text, by tapping on the image the app will talk. You can also add custom actions and images! I Predictive text: different words are suggested, they can be tapped and consecutive new words will be provided. Ensure ringtone is turned on and volume is not muted.	iphone iOS 14.0 or later, ipad (OS 14.0 or later), ipod touch (iOS 14.0 or later), Mac (macOS 11.0 or later and Mac with appleM1 chip or later)Apple vision(visionOS 1.0 or later)	mobile phone, tablet, smartvision	no rating	2023	1.0.1	GENOVA Softworks
WEBSITE INTERACTIVE GAMES FOR SPEECH
COST EFFECTIVE
Name of Game	Description/ features	Accessible operating systems ( Android, IOS)	Accessible devices ( mobile phone, tablet, smartwatch, computer)	Star Rating	last updated	Version	Developer
Aphasia therapy online	It's for those who can't afford an iPad and apps, or can't afford or use the computer software available. For people with aphasia to be able to practise at home with more than pen and paper, without needing assistance from carers and without spending money. Ten different tasks including letter matching, picture to auditory matching, written to auditory matching. It has Cues for all tasks, Animate…	online	computer	not provided	not provided	not provided	John Pierce (SLP)
TalkPath Therapy	online therapy platform for clinicians and individuals for speech rehabilitation. 13,500+ exercises on communication skills using language and cognitive exercises. Video theapy exercises with automatic recording and playback (available on iPad only)	computer, ipad (iPadOS 13.0 or later), Apple Vision(visionOS 1.0 or later)	computer, tablet, smart vision	ipad (4.0)	2020 (ipad)	3.1.1 (iPad)	Lingraphica
COMBINATION OF FREE AND PAID APPS
Name of Game	Description/ features	Accessible operating systems ( Android, IOS)	Accessible devices ( mobile phone, tablet, smartwatch, computer)	Star Rating	last updated	Version	Developer
Aphasia software Finder (https://www.aphasiasoftwarefinder.org/)	It hosts a range of information on aphasia therapy apps and software for people with aphasia and aphasia professionals. We aim to help people with aphasia to find apps and software that may be useful to them.	Available on Android, iOS, PC	Computer, mobile phone, tablet	not provided	not provided	not provided	The Tavistock Trust for Aphasia.

## Sheet: Games to retrain limb movement
CATEGORISATION OF INTERACTIVE GAMES FOR RE-TRAINING LIMB MOVEMENT
APPLE APP STORE INTERACTIVE GAMES TO RE-TRAIN LIMB MOVEMENT
INDEPENDENT USE, COST EFFECTIVE
Name of Game	Description/ features	Accessible devices ( mobile phone, tablet, smartwatch, computer)	Accessible operating systems ( Android, IOS)	Star Rating	Version	Developer
MyTRCare - Stroke Exercises	To practice home therapy exercises to enhance motor skills and improve functional abilities. Offers a home-based digital therapy solution for stroke patients, and the advanced yet easy-to-use self-assessment tool is designed to deliver an exercise program tailored to your goals. Complete the self-assessment questionnaire and receive your recommended exercise program. Comes with a clean and neat d…	Tablet, mobile phone, smartvision	iphone (iOS 12 or later), ipad(OS 12 or later), iPod touch (OS 12 or later), Mac (Macos 11.0 or later and Mac with Apple M1 chip or later), Apple Vision (visionOS1.0 or later)	5	1.1.3	TRCare, Inc.
HemiRehab	This app has been developed to manage the three exercise of Upper Limbs. The app will be great help for those who need to perform upper limbs movements on regular basis for stretching and strength. The supported exercises are three Range of Motion (ROM) of upper limbs: Elbow Extension-Flexion, Shoulder Extension Flexion, and the Wrist Pronation-Supination. If the user is performing one of the abo…	Apple Watch has the main features of the app, iPhone only shows the basic information and instructions to use the app on Apple Watch.	iphone (iOS 14 or later), iPad (OS 14 or later), iPod touch (OS 14 or later), Mac (Macos 11.0 or later and Mac with Apple M1 chip or later), Apple Watch (watchOS 6.0 or later)	No rating	1.01	Moez ur Rehman,
REGULAR UPDATE (<= 1 YEAR AGO)
Name of Game	Description/ features	Accessible devices ( mobile phone, tablet, smartwatch, computer)	Accessible operating systems ( Android, IOS)	Star Rating	Version	Developer
MyTRCare - Stroke Exercises	To practice home therapy exercises to enhance motor skills and improve functional abilities. Offers a home-based digital therapy solution for stroke patients, and the advanced yet easy-to-use self-assessment tool is designed to deliver an exercise program tailored to your goals. Complete the self-assessment questionnaire and receive your recommended exercise program. Comes with a clean and neat d…	Tablet, mobile phone, smartvision	iphone (iOS 12 or later), ipad(OS 12 or later), iPod touch (OS 12 or later), Mac (Macos 11.0 or later and Mac with Apple M1 chip or later), Apple Vision (visionOS1.0 or later)	5	1.1.3	TRCare, Inc.
GOOGLE PLAY STORE INTERACTIVE GAMES TO RE-TRAIN LIMB MOVEMENT
INDEPENDENT USE, COST EFFECTIVE
Name of Game	Description/ features	Accessible devices ( mobile phone, tablet, smartwatch, computer)	Accessible operating systems ( Android, IOS)	Star Rating	Version	Developer
MyTRCare - Stroke recovery	To practice home therapy exercises to enhance motor skills and improve functional abilities. Offers a home-based digital therapy solution for stroke patients, and the advanced yet easy-to-use self-assessment tool is designed to deliver an exercise program tailored to your goals. Complete the self-assessment questionnaire and receive your recommended exercise program. Comes with a clean and neat d…	mobile phone	Android 8.0 and up	5	1.3.0	TRCare, Inc.
BOTH APPLE APP STORE AND GOOGLE PLAY STORE INTERACTIVE GAMES TO RE-TRAIN LIMB MOVEMENT
INDEPENDENT USE, REGULAR UPDATE (<= 1 YEAR AGO)
Name of Game	Description/ features	Accessible devices ( mobile phone, tablet, smartwatch, computer)	Accessible operating systems ( Android, IOS)	Star Rating	Version	Developer
Clock yourself	Involves exercise for the body and the brain at the same time. Perfect for exercise at home. People who are unable to walk can modifiy the App to practise reaching with their arms or wheelchair agility	Mobile phone, tablet, computer	iphone (iOS 12.4 or later), iPad (iOS 12.4 or later), ipod touch(ipadOS 12.4 or later),Mac (macOS 11.0 or later and Mac with Apple M1 chip or later), Android 5.0 and up	4.8	4.15.0 (Android)	Next Step Allied Health PtyLtd
Hand Exercises Stroke Recovery	Shows some helpful hand exercises for stroke recovery to help reclaim dexterity and strength that Can be done on your own using simple household items.	mobile phone, tablet, computer	iPhone (iOS 12.1 or later), iPad (OS 12.1 or later), iPod touch (OS 12.1 or later), Mac (macOS 11.0 or later and Mac with Apple M1 chip or later), Apple Vision (visionOS1.0 or later), Android 4.4 and up	No rating	2.0.3	Krzysztof Gwiazda
ReHand,Hand Rehabilitation	For the prescription and implementation of therapeutic exercise programs for the rehabilitation of the wrist hand-finger segment. Exercises are performed through touches and movements on the tablet screen and guided by feedback, allowing retraining of the funcional ability of the wrist hand fingers segment. It has explanatory videos at the begining of each exercise and audio instructions. Healthc…	tablet, mobile phone	iphone (iOS 11 or later), ipad(OS 11 or later), iPod touch (OS 11 or later), Apple Vision (visionOS1.0 or later), Android 6.0 and up	2.7 (Android), no rating (iOS)	3.4.6	Healthinn
COST EFFECTIVE
Name of Game	Description/ features	Accessible devices ( mobile phone, tablet, smartwatch, computer)	Accessible operating systems ( Android, IOS)	Star Rating	Version	Developer
Hand Exercises Stroke Recovery	Shows some helpful hand exercises for stroke recovery to help reclaim dexterity and strength that Can be done on your own using simple household items.	mobile phone, tablet, computer	iPhone (iOS 12.1 or later), iPad (OS 12.1 or later), iPod touch (OS 12.1 or later), Mac (macOS 11.0 or later and Mac with Apple M1 chip or later), Apple Vision (visionOS1.0 or later), Android 4.4 and up	No rating	2.0.3	Krzysztof Gwiazda
ReHand,Hand Rehabilitation	For the prescription and implementation of therapeutic exercise programs for the rehabilitation of the wrist hand-finger segment. Exercises are performed through touches and movements on the tablet screen and guided by feedback, allowing retraining of the funcional ability of the wrist hand fingers segment. It has explanatory videos at the begining of each exercise and audio instructions. Healthc…	tablet, mobile phone	iphone (iOS 11 or later), ipad(OS 11 or later), iPod touch (OS 11 or later), Apple Vision (visionOS1.0 or later), Android 6.0 and up	2.7 (Android), no rating (iOS)	3.4.6	Healthinn
ViaTherapy	ViaTherapy is an app for occupational therapists and rehabilitation providers actively engaged in the rehabilitation of those with arm impairment after a stroke.Use ViaTherapy to learn about the latest therapies, recall established therapies, and create a customised rehabilitation plan for your patient. Clinicians can use a tailored questionnaire within the app to identify the most suitable treat…	Mobile phone, tablet, computer	iphone (iOS 10 or later), ipad(OS 10 or later), iPod touch (OS 10 or later), Mac (Macos 11.0 or later and Mac with Apple M1 chip or later), Android 4.4 and up	2.2 (iOS), 4.8 (Android)	1.0.19 (iOS), 1.0.13 (Android)	Pivot Design Group Inc
Hand Therapy	It contains high-quality exercise videos and fast access to educational treatment information that can be accessed anywhere, anytime to help comprehension and compliance with home rehabilitation. The exercise videos aim to motivate you to complete your prescribed programme with confidence. Information included in this app is intended to be used in conjunction with treatment from a suitably qualif…	Mobile phone, tablet, computer	iphone (iOS 12 or later), ipad(OS 12 or later), iPod touch (OS 12 or later), Mac (Macos 11.0 or later and Mac with Apple M1 chip or later), Android 5.0 and up	4.3	4.1.1	CWPLUS
WEBSITE BASED INTERACTIVE GAMES TO RE-TRAIN LIMB MOVEMENT
INDEPENDENT USE
Name of Game	Description/ features	Accessible devices ( mobile phone, tablet, smartwatch, computer)	Accessible operating systems ( Android, IOS)	Star Rating	Version	Developer
MusicGlove	It combines video gaming, music, and hand therapy together to encourage individuals to perform the high number of repetitions necessary to improve hand functions after stroke. MusicGlove works by motivating users to perform hundreds of therapeutic hand and finger exercises while playing an engaging musical game.Leads to functional gains such as opening a door, washing dishes, typing, and using th…	Computer, tablet	Windows, iOS	4.7	Not specified	FlintRehab
FitMi	It includes 40 exercises that target the hands, arms, core, and legs. Improve mobility 3x faster than traditional therapy when used for just 20 minutes a day. Adapts to your level of recovery, even if you have little to no mobility. Requires a computer with a USB port.	computer/MAC	Windows, iOS	4.7	not specified	FlintRehab
COST EFFECTIVE
Name of Game	Description/ features	Accessible devices ( mobile phone, tablet, smartwatch, computer)	Accessible operating systems ( Android, IOS)	Star Rating	Version	Developer
HEP2go	It is for rehabilitation professionals such as physical therapists, PTA's, occupational therapists, COTA's, athletic trainers, chiropractors, orthopedic doctors, sports doctors and more to create home exercise programs for patients and or clients. It has thousands of pictures and videos that you can use to build a Home Exercise Program (HEP), allows multiple exercises on the Exercise Editor to be…	Computer	Any computer with internet connection	Not specified	Not specified	HEP2go
Physitrack PLC	Crystal clear and professionally narrated videos show you how to perform your exercises correctly. It tracks your progress and feedback in real-time allowing your healthcare provider to better support you based on outcome data. You need healthcare practitioners advice in addition to using this app. Physitrack provides an integrated patient engagement solution offering: home exercise prescription,…	mobile phone, tablet, smartvision	iphone (iOS 14.0 or later), ipad (OS 14.0 or later), ipod touch Apple Vision (visionOS 1.0 or later)	3	5.2.1	Physitrack PLC
REGULAR UPDATE- NOT SPECIFIED
Name of Game	Description/ features	Accessible devices ( mobile phone, tablet, smartwatch, computer)	Accessible operating systems ( Android, IOS)	Star Rating	Version	Developer
MusicGlove	It combines video gaming, music, and hand therapy together to encourage individuals to perform the high number of repetitions necessary to improve hand functions after stroke. MusicGlove works by motivating users to perform hundreds of therapeutic hand and finger exercises while playing an engaging musical game.Leads to functional gains such as opening a door, washing dishes, typing, and using th…	Computer, tablet	Windows, iOS	4.7	Not specified	FlintRehab
FitMi	It includes 40 exercises that target the hands, arms, core, and legs. Improve mobility 3x faster than traditional therapy when used for just 20 minutes a day. Adapts to your level of recovery, even if you have little to no mobility. Requires a computer with a USB port.	computer/MAC	Windows, iOS	4.7	not specified	FlintRehab
HEP2go	It is for rehabilitation professionals such as physical therapists, PTA's, occupational therapists, COTA's, athletic trainers, chiropractors, orthopedic doctors, sports doctors and more to create home exercise programs for patients and or clients. It has thousands of pictures and videos that you can use to build a Home Exercise Program (HEP), allows multiple exercises on the Exercise Editor to be…	Computer	Any computer with internet connection	Not specified	Not specified	HEP2go
REGULAR UPDATE (<= 1 YEAR AGO)
Name of Game	Description/ features	Accessible devices ( mobile phone, tablet, smartwatch, computer)	Accessible operating systems ( Android, IOS)	Star Rating	Version	Developer
Physitrack PLC	Crystal clear and professionally narrated videos show you how to perform your exercises correctly. It tracks your progress and feedback in real-time allowing your healthcare provider to better support you based on outcome data. You need healthcare practitioners advice in addition to using this app. Physitrack provides an integrated patient engagement solution offering: home exercise prescription,…	mobile phone, tablet, smartvision	iphone (iOS 14.0 or later), ipad (OS 14.0 or later), ipod touch Apple Vision (visionOS 1.0 or later)	3	5.2.1	Physitrack PLC

## Sheet: Medication reminder Apps
CATEGORISATION OF MEDICATION REMINDER APPS
APPLE APP STORE APPS FOR MEDICATION REMINDER
COST EFFECTIVENESS
Name of App	Description/ features	Accessible operating systems ( Android, IOS)	Accessible devices ( mobile phone, tablet, smartwatch, computer)	Star Rating	Version	Developer
Medisafe Pill Reminder	The app helps you remember when to take your pills.Pharmacists rank this app #1 out of 461 apps they have tested. It reminds you to take medication doses on time every time even if your device is asleep. It also keeps track of your measurements and syncs them to healthkit:blood glucose, blood pressure, weight, pulse, temperature	iPhone (iOS15.0 or later), iPod touch (iOS 15.0 or later), Apple Watch (watch OS 6.0 or later), Apple Vision (vision OS1.0 or later)	Mobile phone, tablet, smartwatch, smartvision,	4.7	8.3.51	MediSafe Inc.
Pill Reminder ◐ Med Tracker	This app sends you custom notifications and reminders at the times you need to take your medication. You can choose from different sounds for your notifications, so you can find one that works best for you. It also allows you to export a PDF report of your medication history, which you can share with your doctor or pharmacist, add your medications right from the Apple Watch,Take care of your whol…	iPhone (iOS15.0 or later), iPod touch (iOS15.0 or later), Apple Watch (watch OS 8.0 or later) MacOS 12.0 or later) Apple Vision (vision OS1.0 or later), MacOS 12.0 or later and Mac with Apple M1 chip or later	Mobile phone, tablet, smartwatch, computer, smartvision,	5	1.6.1	AboutMe Apps, Inc.
Pill reminder/ Med tracker	It creates a customised medication schedule, set up reminders for multiple medications, vitamins, ensuring you never miss a dose. Numerous features to users for easy prescription management. Sends personalised reminder to take their medicine as per doctor's prescription and on time without lapse.	iPhone (iOS14.4 or later), iPadOS14.4 or later), iPod touch (iOS 14.4 or later) MacOS 11.0 or later) or Mac with Apple M1 chip or later	Mobile phone, tablet, computer	no rating	1.2	Sergio Licea
MedAdvisor Medication tracker	Reminds you when it's time to refilla script at the pharmacy, or to see your doctor. You can also set up medication reminders, pill trackers, vitamin or suppllement trackers too. Pre-order medication on time, pick up or get them delivered direct to your door	iphone iOS 10 or later, iPadOS 10 or later, iPod touch Ios 10 or later	Mobile phone, tablet	4.2	6.0.8	MedAdvisor International Pty Ltd
Medicinewise	You can use the handy calendar to schedule reminders to take your medicine or remind those you care for, attend doctor's appointment and ensure that you keep on top of yours and the health regime of those you care for.	iphone iOS 12 or later, iPadOS 12 or later, iPod touch iOS 12 or later	Mobile phone, tablet	4.3	3.6.1	NPS MedicineWise
Pill Reminder - All in One	It helps you remember to take your medications at the right time. It allows you to create any type of recurring reminders (every X hours, specific times, daily, weekly, monthly, every X days, etc). It tracks the remaining quantity of each medication and shows a refill alert when running low.	iPhone (iOS12.0 or later), iPadOS12.0 or later), iPod touch Ios 12.0 or later, MacOS 11.0 or later) Mac with Apple M1 chip or later,	mobile phone, tablet, computer	4.7	5.8	Sergio Licea
Medmento - smarter medication	Easy and uncomplicated setup, Timely and reliable alerts ensures meds are taken on time, every time, it allows you to track health related questions over time, which could lead to improvements to your regimen, Lets you easily track how many meds you have left, Data stored on your device using first-class encryption.	iPhone (iOS 12.0 or later), iPad (iPad OS 12.0 or later), iPod touch (iOS 12.0 or later), Apple Vision (vision OS 1.0 or later)	Mobile phone, tablet, smartvision,	no rating	1.7.1	Left Mouse Button AS
TOM Medication & Pill Reminder	Add new meds, measurements, or activities quickly and easily use pill tracker, Send or print PDFs of monthly health reports, Medication tracker log and medicine list with high-quality graphs and statistics for all pills taken, health measurements, and activities, Feature for uploading your own pictures of med packaging to the medicine list, Pill reminder with alarm to refill prescriptions in the …	iPhone (iOS 13.0 or later), iPad (iPad OS 12.0 or later), iPod touch (iOS 13.0 or later), Apple Vision (vision OS 1.0 or later)	Mobile phone, tablet, smartvision,	4.5	3.18.0	Innovation6 GmbH
Round Health	Simple and intuitive interface to viewing all of your medications and vitamins, Complex scheduling of various doses and schedules, Streak counting and historical viewing of previous days and months, Tracking and taking of as-needed/PRN medications, Refill reminders for medications, Persistent push notifications that remind you even if you forget or miss the first one	iPhone (iOS 8.0 or later), iPadOS 8.0 or later), iPod touch Ios 8.0 or later, MacOS 11.0 or later) Mac with Apple M1 chip or later, Apple Watch (watch OS 3.0 or later)	Mobile phone, tablet, smartwatch, computer	4.5	2.5.5	Circadian Design
Medicine Reminder +	Easily manage complex schedules with helpful reminders using Sprout Care. And no account is required to use it. Sprout Care helps you manage all of your medication schedules, pill reminders, Follow a schedule with medication reminders, know what you have taken and know what’s next. We are the only login-free healthcare support app that helps you easily organise your information, follow any type o…	iPhone (iOS 15.0 or later), iPod touch Ios 15.0 or later, or later, ipad (ipadOS 15.0 or later), Apple Vision (vision OS 1.0 or later),	Mobile phone, tablet, smartvision	no rating	6.14	Med ART Studios
INDEPENDENT USE
Name of App	Description/ features	Accessible operating systems ( Android, IOS)	Accessible devices ( mobile phone, tablet, smartwatch, computer)	Star Rating	Version	Developer
Medisafe Pill Reminder	The app helps you remember when to take your pills.Pharmacists rank this app #1 out of 461 apps they have tested. It reminds you to take medication doses on time every time even if your device is asleep. It also keeps track of your measurements and syncs them to healthkit:blood glucose, blood pressure, weight, pulse, temperature	iPhone (iOS15.0 or later), iPod touch (iOS 15.0 or later), Apple Watch (watch OS 6.0 or later), Apple Vision (vision OS1.0 or later)	Mobile phone, tablet, smartwatch, smartvision,	4.7	8.3.51	MediSafe Inc.
Pill Reminder ◐ Med Tracker	This app sends you custom notifications and reminders at the times you need to take your medication. You can choose from different sounds for your notifications, so you can find one that works best for you. It also allows you to export a PDF report of your medication history, which you can share with your doctor or pharmacist, add your medications right from the Apple Watch,Take care of your whol…	iPhone (iOS15.0 or later), iPod touch (iOS15.0 or later), Apple Watch (watch OS 8.0 or later) MacOS 12.0 or later) Apple Vision (vision OS1.0 or later), MacOS 12.0 or later and Mac with Apple M1 chip or later	Mobile phone, tablet, smartwatch, computer, smartvision,	5	1.6.1	AboutMe Apps, Inc.
Pill reminder/ Med tracker	It creates a customised medication schedule, set up reminders for multiple medications, vitamins, ensuring you never miss a dose. Numerous features to users for easy prescription management. Sends personalised reminder to take their medicine as per doctor's prescription and on time without lapse.	iPhone (iOS14.4 or later), iPadOS14.4 or later), iPod touch (iOS 14.4 or later) MacOS 11.0 or later) or Mac with Apple M1 chip or later	Mobile phone, tablet, computer	no rating	1.2	Sergio Licea
Tracker Reminder- CareClinic	Schedule medication ( pill reminders, refill reminders, vitamin reminders or supplement reminders) with tapering doses, Appointment reminders for checkups, assessments, immunisation reminders for follow up shots, Health diary and built in DB of medications, symptoms, exercises and measurements, Monitors progress in charts, share data with remotely	iPhone (iOS16.4 or later), iPadOS16.4 or later), MacOS 13.0 or later)	Mobile phone, tablet, computer	4.8	5.7	CARECLINIC SOFTWARE INC.
PillBox: Reminder & Tracker	Takes into account your activities and daily regimen, types of drugs and how they are administered. Accurate reminders to take pills will help take pills on time, prompt you to take it before or after meals, show progress. Ideal for continuous medication.Flexible settings allow you to accurately integrate the pill in a convenient calendar and not miss the moment you need to take your medication. …	iPhone (iOS12.0 or later), iPod touch (iOS12.0 or later), MacOS 11.0 or later)	Mobile phone, tablet, computer	4.6	1.32	Wachanga LTD
Medicinewise	You can use the handy calendar to schedule reminders to take your medicine or remind those you care for, attend doctor's appointment and ensure that you keep on top of yours and the health regime of those you care for.	iphone iOS 12 or later, iPadOS 12 or later, iPod touch iOS 12 or later	Mobile phone, tablet	4.3	3.6.1	NPS MedicineWise
Pill Reminder - All in One	It helps you remember to take your medications at the right time. It allows you to create any type of recurring reminders (every X hours, specific times, daily, weekly, monthly, every X days, etc). It tracks the remaining quantity of each medication and shows a refill alert when running low.	iPhone (iOS12.0 or later), iPadOS12.0 or later), iPod touch Ios 12.0 or later, MacOS 11.0 or later) Mac with Apple M1 chip or later,	mobile phone, tablet, computer	4.7	5.8	Sergio Licea
Medmento - smarter medication	Easy and uncomplicated setup, Timely and reliable alerts ensures meds are taken on time, every time, it allows you to track health related questions over time, which could lead to improvements to your regimen, Lets you easily track how many meds you have left, Data stored on your device using first-class encryption.	iPhone (iOS 12.0 or later), iPad (iPad OS 12.0 or later), iPod touch (iOS 12.0 or later), Apple Vision (vision OS 1.0 or later)	Mobile phone, tablet, smartvision,	no rating	1.7.1	Left Mouse Button AS
TOM Medication & Pill Reminder	Add new meds, measurements, or activities quickly and easily use pill tracker, Send or print PDFs of monthly health reports, Medication tracker log and medicine list with high-quality graphs and statistics for all pills taken, health measurements, and activities, Feature for uploading your own pictures of med packaging to the medicine list, Pill reminder with alarm to refill prescriptions in the …	iPhone (iOS 13.0 or later), iPad (iPad OS 12.0 or later), iPod touch (iOS 13.0 or later), Apple Vision (vision OS 1.0 or later)	Mobile phone, tablet, smartvision,	4.5	3.18.0	Innovation6 GmbH
Easy Pill	The app uses unique color-coded graphics to keep track of your meds, has intuitive user interface and allows to set up any kind of reminder, Course duration can be set from 1 day to 1 year or taking constantly. The app displays elegant progress bar to see how close you're to finish, you can pause/resume course if needed, Completed courses are moved to archive automatically - you will always have …	iPhone (iOS10.0 or later), iPadOS10.0 or later), iPod touch Ios 10.0 or later, MacOS 11.0 or later) Mac with Apple M1 chip or later, Apple Watch (watch OS 4.0 or later)	Mobile phone, tablet, smartwatch, computer	4.8	3.8.4	BirdsCorp.com
Round Health	Simple and intuitive interface to viewing all of your medications and vitamins, Complex scheduling of various doses and schedules, Streak counting and historical viewing of previous days and months, Tracking and taking of as-needed/PRN medications, Refill reminders for medications, Persistent push notifications that remind you even if you forget or miss the first one	iPhone (iOS 8.0 or later), iPadOS 8.0 or later), iPod touch Ios 8.0 or later, MacOS 11.0 or later) Mac with Apple M1 chip or later, Apple Watch (watch OS 3.0 or later)	Mobile phone, tablet, smartwatch, computer	4.5	2.5.5	Circadian Design
Medicine Reminder +	Easily manage complex schedules with helpful reminders using Sprout Care. And no account is required to use it. Sprout Care helps you manage all of your medication schedules, pill reminders, Follow a schedule with medication reminders, know what you have taken and know what’s next. We are the only login-free healthcare support app that helps you easily organise your information, follow any type o…	iPhone (iOS 15.0 or later), iPod touch Ios 15.0 or later, or later, ipad (ipadOS 15.0 or later), Apple Vision (vision OS 1.0 or later),	Mobile phone, tablet, smartvision	no rating	6.14	Med ART Studios
REGULAR UPDATE (<=1YEAR AGO)			UPDATED <=1 YEAR AGO
Name of App	Description/ features	Accessible operating systems ( Android, IOS)	Accessible devices ( mobile phone, tablet, smartwatch, computer)	Star Rating	Version	Developer
Medisafe Pill Reminder	The app helps you remember when to take your pills.Pharmacists rank this app #1 out of 461 apps they have tested. It reminds you to take medication doses on time every time even if your device is asleep. It also keeps track of your measurements and syncs them to healthkit:blood glucose, blood pressure, weight, pulse, temperature	iPhone (iOS15.0 or later), iPod touch (iOS 15.0 or later), Apple Watch (watch OS 6.0 or later), Apple Vision (vision OS1.0 or later)	Mobile phone, tablet, smartwatch, smartvision,	4.7	8.3.51	MediSafe Inc.
Pill Reminder ◐ Med Tracker	This app sends you custom notifications and reminders at the times you need to take your medication. You can choose from different sounds for your notifications, so you can find one that works best for you. It also allows you to export a PDF report of your medication history, which you can share with your doctor or pharmacist, add your medications right from the Apple Watch,Take care of your whol…	iPhone (iOS15.0 or later), iPod touch (iOS15.0 or later), Apple Watch (watch OS 8.0 or later) MacOS 12.0 or later) Apple Vision (vision OS1.0 or later), MacOS 12.0 or later and Mac with Apple M1 chip or later	Mobile phone, tablet, smartwatch, computer, smartvision,	5	1.6.1	AboutMe Apps, Inc.
Pill reminder/ Med tracker	It creates a customised medication schedule, set up reminders for multiple medications, vitamins, ensuring you never miss a dose. Numerous features to users for easy prescription management. Sends personalised reminder to take their medicine as per doctor's prescription and on time without lapse.	iPhone (iOS14.4 or later), iPadOS14.4 or later), iPod touch (iOS 14.4 or later) MacOS 11.0 or later) or Mac with Apple M1 chip or later	Mobile phone, tablet, computer	no rating	1.2	Sergio Licea
Tracker Reminder- CareClinic	Schedule medication ( pill reminders, refill reminders, vitamin reminders or supplement reminders) with tapering doses, Appointment reminders for checkups, assessments, immunisation reminders for follow up shots, Health diary and built in DB of medications, symptoms, exercises and measurements, Monitors progress in charts, share data with remotely	iPhone (iOS16.4 or later), iPadOS16.4 or later), MacOS 13.0 or later)	Mobile phone, tablet, computer	4.8	5.7	CARECLINIC SOFTWARE INC.
PillBox: Reminder & Tracker	Takes into account your activities and daily regimen, types of drugs and how they are administered. Accurate reminders to take pills will help take pills on time, prompt you to take it before or after meals, show progress. Ideal for continuous medication.Flexible settings allow you to accurately integrate the pill in a convenient calendar and not miss the moment you need to take your medication. …	iPhone (iOS12.0 or later), iPod touch (iOS12.0 or later), MacOS 11.0 or later)	Mobile phone, tablet, computer	4.6	1.32	Wachanga LTD
MedAdvisor Medication tracker	Reminds you when it's time to refilla script at the pharmacy, or to see your doctor. You can also set up medication reminders, pill trackers, vitamin or suppllement trackers too. Pre-order medication on time, pick up or get them delivered direct to your door	iphone iOS 10 or later, iPadOS 10 or later, iPod touch Ios 10 or later	Mobile phone, tablet	4.2	6.0.8	MedAdvisor International Pty Ltd
Medicinewise	You can use the handy calendar to schedule reminders to take your medicine or remind those you care for, attend doctor's appointment and ensure that you keep on top of yours and the health regime of those you care for.	iphone iOS 12 or later, iPadOS 12 or later, iPod touch iOS 12 or later	Mobile phone, tablet	4.3	3.6.1	NPS MedicineWise
Pill Reminder - All in One	It helps you remember to take your medications at the right time. It allows you to create any type of recurring reminders (every X hours, specific times, daily, weekly, monthly, every X days, etc). It tracks the remaining quantity of each medication and shows a refill alert when running low.	iPhone (iOS12.0 or later), iPadOS12.0 or later), iPod touch Ios 12.0 or later, MacOS 11.0 or later) Mac with Apple M1 chip or later,	mobile phone, tablet, computer	4.7	5.8	Sergio Licea
Medmento - smarter medication	Easy and uncomplicated setup, Timely and reliable alerts ensures meds are taken on time, every time, it allows you to track health related questions over time, which could lead to improvements to your regimen, Lets you easily track how many meds you have left, Data stored on your device using first-class encryption.	iPhone (iOS 12.0 or later), iPad (iPad OS 12.0 or later), iPod touch (iOS 12.0 or later), Apple Vision (vision OS 1.0 or later)	Mobile phone, tablet, smartvision,	no rating	1.7.1	Left Mouse Button AS
Medicine Reminder +	Easily manage complex schedules with helpful reminders using Sprout Care. And no account is required to use it. Sprout Care helps you manage all of your medication schedules, pill reminders, Follow a schedule with medication reminders, know what you have taken and know what’s next. We are the only login-free healthcare support app that helps you easily organise your information, follow any type o…	iPhone (iOS 15.0 or later), iPod touch Ios 15.0 or later, or later, ipad (ipadOS 15.0 or later), Apple Vision (vision OS 1.0 or later),	Mobile phone, tablet, smartvision	no rating	6.14	Med ART Studios
		TARGET POPULATION -4YRS + GENERAL POPULATION
GOOGLE PLAY STORE APPS FOR MEDICATION REMINDERS
INDEPENDENT USE, COST EFFECTIVE, REGULAR UPDATE
Name of App	Description/ features	Accessible operating systems ( Android, IOS)	Accessible devices ( mobile phone, tablet, smartwatch, computer)	Star Rating	Version	Developer
TakeYourPills Pill Reminder	Pill tracker and medicine time reminder app for all your medications • Take meds on time using medication reminder and medicine organiser • Medication alarm with medicine tracker logbook keeping track of your pill history • Medication reminder app supporting wide range of dosing schedules • Multiple medicine organizer profiles so you can keep track of medication intake for your whole family • Ove…	Android 5.0 and up	mobile phone	4.7	2.2.12	Take Your Pills
Medisafe Pill & Med Reminder	Pill reminder and alarm for all medication needs, Drug-to-drug interaction checker, Family and caregiver support via “Medfriend” functionality, Medicine tracker, Refill reminders, Dr appointment manager and calendar, Support for complex dose schedule	Android 5.0 and up	mobile phone	4.6	9.37.14067	Medisafe®
Pill Reminder and Med Tracker	It's easy to use and reliable. It allows you to create any type of recurring reminders (every X hours, specific times, daily, weekly, days of the week, every X days, etc). Marks medications as taken or missed, snooze or reschedule medications, refill reminders	Android 5.0 and up	mobile phone	4.4	2.3	Sergio Licea
My Pill Reminder - Medication	Free Unlimitied Medication Reminders and Alarms, Medication & Pill Reminders with animations, Automatic Snooze that reminds you again if you skip your meds, Beautiful Alarm Music, Pill Reminders are full screen so you can't ignore, Snooze timer can be set to 15, 30, 45, 60 minutes	Android 7.0 and up	mobile phone	4.4	1.3.5	Water Tracker Reminder
Pillo - Medication Reminders	Individualised reminders for each of your medications, enhancing adherence, expertly handles diverse medication schedules, conveniently track your medication history with automatic logging upon responding to reminders, User friendly snooze option to ensure no missed doses	Android 5.0 and up	mobile phone	4.5	0.3.44	PilloCare
TOM: Pill Tracker & Med Timer	Add new meds, measurements, or activities quickly and easily use pill tracker, Send or print PDFs of monthly health reports, Medication tracker log and medicine list with high-quality graphs and statistics for all pills taken, health measurements, and activities, Feature for uploading your own pictures of med packaging to the medicine list, Pill reminder with alarm to refill prescriptions in the …	Android 7.0 and up	mobile phone	4.4	3.18.2	Innovation 6
BOTH APPLE APP STORE AND GOOGLE PLAY STORE
INDEPENDENT USE, COST EFFECTIVE, REGULAR UPDATE (<=1 YEAR AGO)
Name of App	Description/ features	Accessible operating systems ( Android, IOS)	Accessible devices ( mobile phone, tablet, smartwatch, computer)	Star Rating	last updated	Version
MyTherapy	By allowing you to combine a number of different health trackers including a pill tracker, a mood diary, a weight tracker and a health diary, this medication reminder helps you and your doctor to put your treatment’s success into perspective.	Android 8.0 and up, iPhone Ios 16 or later, iPadOS 16.0 or later	mobile phone, tablet	4.8 (ios), 4.5(Android)	2024	3.159.0 (ios), 3.156.0 (Android)
Dosecast - Pill Reminder & Med(Android), Dosecast: My pill Reminder App (iOS)	Reliably sends dose reminders to your phone, tablet or Android Wear device and lets you postpone them, like a snooze button. If you miss the first reminder, It can nag you until you respond. It can also sound a continuous alarm. Dosecast Pill Reminder updates your reminder times as you travel across time zones.	iPhone (iOS11.2 or later), iPadOS11.2 or later), iPod touch Ios 11.2 or later, MacOS 11.0 or later) Mac with Apple M1 chip or later,	mobile phone, tablet, computer	3.9	45231	Ios-11.6.6, Android - 5.30
Medsbit Medication Tracker	Automatically register the medication by focusing your mobile phone's camera on the code printed on the box or register it manually. Afterward, you will receive reminders and alarms for the medications you need to take.The app allows you to keep track of the quantity of each medication you have at home thanks to its record of doses taken. This way, Medsbit becomes more than just a medication remi…	Android 7 and up,iPhone Ios 15.1 or later, iPod touch Ios 15.1 or later	mobile phone, tablet	3.9	Dec 2023 (Android)November 2023 ( iOS)	1.11.0 (Android), 1.7.0(iOS)
MyMedSchedule Plus	Automatically receive reminders for all of your pills and supplements. You can mark meds taken directly from the notification screen or by opening the app, Pictures are available for most popular branded medications, and you can add your own photos too. Easily schedule alerts that tell you when you need to order refills for your prescriptions.	iPhone (iOS 11.0 or later), iPod touch Ios 11.0 or later, or later, Apple Vision (vision OS 1.0 or later), Android 5.0 and up	Mobile phone, tablet, smartvision	3.7 (iOS), 3.4 (Android)	45078	2.4.13

## Sheet: Social media platforms
	CATEGORISATION OF SOCIAL MEDIA PLATFORMS
	SOCIAL MEDIA PLATFORMS FOR YOUNG STROKE SURVIVORS 15-45YRS
No.	Name of support group	Platform ( Facebook, X, Instagram, Tik tok Youtube, snapchat, podcast, Pinterest, LinkedIn	Link or URL	Purpose of group	Areas discussed
1	Young Victorian Stroke Support Group	Facebook	https://www.facebook.com/groups/yvssg	To provide an environment for people to form friendships with others of similiar age who have been through the challenges of recovering from stroke. Our group will foster and encourage a sense of acceptance and belonging, as well as being a place to have fun, and a laugh or two.	Access to information and resources to help manage life after stroke
2	Stroke Recovery Club - Young Stroke Sydney	Facebook	https://www.facebook.com/groups/1001204397374742/	The Young Stroke Group is a social support group for people between 18 - 45 years who have experienced Stroke, their families and carers	share inspiring experiences, share resources and support
3	Young Stroke Group (YSG) - NSW Australia	Facebook	https://www.facebook.com/groups/youngstrokegroup/	A NSW (Australian) stroke survivor group for people who had their stroke at a 'very young' age ie 15-40. If you're older than that now, or are from overseas, we welcome you however, this is still a group who had their stroke in that age bracket.	Private group so could not find areas discussed
	YOUNG STROKE SOCIAL MEDIA PLATFORMS WITH BROAD AGE GROUP ( <55 yrs, <65 yrs, 18 - 65yrs)
No.	Name of support group	Platform ( Facebook, X, Instagram, Tik tok Youtube, snapchat, podcast, Pinterest, LinkedIn	Link or URL	Purpose of group	Areas discussed
1	Young Enabled Stroke Success SA - YESS SA	Facebook	https://www.facebook.com/YESSSAYoungEnabledStrokeSuccessSA/	Assisting and empowering stroke survivors (to the age of 65) to live their lives to the best of their ability and is the South Australian Support Group for all Young Stroke Survivors. Carers and Family members are also welcome to become involved as it is whole community involvement.	share experiences, support with services and resources, get involved in research
2	Young Stroke Survivors	Facebook	https://www.facebook.com/groups/5326941831/	For stroke survivors under the age of 55 to connect with other stroke survivors to improve stroke recovery outcomes, meet others, share stories, whatever you want to use it for. You don't have to still be under 55, just 'young' when you had the stroke	connect with other stroke survivors to improve stroke recovery outcomes, meet others, share stories
3	Young Stroke Survivors Support Group	Facebook	https://www.facebook.com/groups/YoungStrokesCharleston/	Dedicated to helping each other through challenges such as maintaining independence, managing new medical conditions, maintaining social ties, finding available resources	discuss unique challenges facing people who have survived strokes at a young age like caring for young children, returning to work or changing careers, dating and many more.
4	Young Stroke Survivors Global Network	Facebook	https://www.facebook.com/groups/1842594599354157/	Support for young adult stroke survivors, under the age of 55, from around the world. A place to connect with other stroke survivors to improve stroke recovery outcomes.	meet other survivors with similar injuries, share: stories, challenges, accomplishments, receive inspiration, learn about promising treatments, and new research.
5	young_stroke	Instagram	https://www.instagram.com/young_stroke/	Health Advocacy, ignite discussions, build community and drive research.	health advocacy, build community
6	Stroke foundation- Young stroke	website- videos	https://young.strokefoundation.org.au/	Young stroke survivors share honest stories and experiences, talk about the challenges they face, and what helps. Get tips and resources and connect with others like us, young survivors of stroke and our family and friends.	opened to public ( sharing of challenges young stroke survivors face and what helps, tips and resources for young stroke survivors)
	SOCIAL MEDIA PLATFORMS FOR YOUNG STROKE SURVIVORS, CAREGIVERS AND HEALTHCARE PROFESSIONALS
No.	Name of support group	Platform ( Facebook, X, Instagram, Tik tok Youtube, snapchat, podcast, Pinterest, LinkedIn	Link or URL	Purpose of group	Areas discussed
1	Medway younger age stroke group	Facebook	https://www.facebook.com/groups/1213352668817647/	It is a support group for younger stroke survivors and their carers.	Private group so could not find areas discussed
2	young_stroke_group_goldcoast	Instagram	https://www.instagram.com/young_stroke_group_goldcoast/	Connection & Empowerment for Young Stroke Survivors, family, carers, neuro therapists and rehab professionals living on the Gold Coast.	Monthly Social Meet Ups, weekly zoom calls
	SOCIAL MEDIA PLATFORMS FOR YOUNG STROKE SURVIVORS WITH NO SPECIFIC AGE GROUP
No.	Name of support group	Platform ( Facebook, X, Instagram, Tik tok Youtube, snapchat, podcast, Pinterest, LinkedIn	Link or URL	Purpose of group	Areas discussed
1	Young Stroke Survivors Australia (aka Geniuses of Stroke)	Facebook	https://www.facebook.com/groups/1436204330009502/	Helps young stroke survivors, and others with mental health issues like stress, anxiety and depression. Aims to prevent the onset of strokes, and help everyone live a holistic and balanced life	share inspiring experiences, share resources and support
2	young_adult_stroke_support (YASS)	Instagram	https://www.instagram.com/young_adult_stroke_support/tagged/	Building a support group and community for young adult stroke survivors and caregivers.	share personal experiences, provide information on prevention of stroke
3	youngstrokesurvivors	Instagram	https://www.instagram.com/youngstrokesurvivors/	Not specified	Share inspiring stories, provide assistance with some challenges, create awareness on symptoms
4	genyus network - Trauma survivor Empowerment team	Facebook	https://www.facebook.com/groups/genyus	Your genyus FB group is a safe space for all of us who have been touched by trauma. This is somewhere for you to connect with others you relate with, and to share your stories.	discuss the good & the bad days, support others on their journey, share stories, connect with peers, celebrate successes
5	Young Stroke Experience	Facebook	https://www.facebook.com/groups/387351744789959	This group is dedicated to stroke survivors in the middle of life. Here we can share experiences, treatments , information, thoughts recoveries and hope!	share experiences, treatments , information, thoughts recoveries and hope!
6	SFNZ Young Stroke Survivors Group	Facebook	https://www.facebook.com/groups/695661205846023/about	The Stroke Foundation of New Zealand runs these online gatherings for young stroke survivors, carers, and anyone who wants to join in	young stroke survivors share stories and catch up with like-minded people
7	Youthful Stroke Survivors	Facebook	https://www.facebook.com/groups/647867471972930/	This group is for anyone who had a stroke and is young at heart	share experiences
8	Young Stroke Victims	Facebook	https://www.facebook.com/groups/355839057876061/	For people who sufferred from stroke at a young age	Share your story and talk about your experience through this hard time in life
9	Life After Stroke (LAS) - Young Stroke Survivors Support Group	Facebook	https://www.facebook.com/groups/lassupportgroup/	To provide a positive and supportive environment while assisting young stroke survivors in moving forward with their lives. We aim to create a safe space where stroke survivors can share experiences, learn from each other, and discuss strategies and resources for overcoming obstacles.	share thoughts, ask and answer questions, and build relationships with fellow community members.
10	Young Mom Stroke Survivors	Facebook	https://www.facebook.com/groups/558578968240246/	To create a safe place where we can share stories, struggles of being a young mom with children, and to ultimately lift each other up.	Private group so could not find areas discussed
11	Living Life After Stroke - Caloundra Young Stroke Survivors Support Group	Facebook	https://www.facebook.com/groups/1019887674826037/	To meet, support, encourage, motivate and share issues, worries, milestones, achievements, exchange helpful resources for young stroke survivors in and around the Caloundra area of QLD, Australia.	Private group so could not find areas discussed
12	YYC young stroke survivors	Facebook	https://www.facebook.com/groups/214672005551795/	We are a group of Stroke Survivors who identify as young. We meet for coffee, go out for social and sporting events and just support each other.	Private group so could not find areas discussed
13	Younger Stroke Survivors (Midland NZ)	Facebook	https://www.facebook.com/groups/youngerstrokesurvivorsmidlandNZ/	This group is a place where younger stroke survivors can talk through their struggles with others that are in the same position or have been in the past. It is where we can post inspirational quotes, have group chats and just a safe place for survivors to share their story without any judgements.	Private group so could not find areas discussed
14	differentstrokesuk (befriender hour)	Instagram	https://www.instagram.com/stories/highlights/17874062762983194/	We help younger stroke survivors and their families to reclaim their lives. Young stroke survivors share inspiring journey and invaluable advice for life post-stroke.	share inspiring stories
15	differentstrokesuk	Facebook	https://www.facebook.com/differentstrokescharity	A UK wide charity with the aim of supporting younger and working age stroke survivors, their family and friends and showing the world that Stroke doesn’t just happen in older people. Together we can break this stereotype and show people that Stroke Survivors go on and lead successful and fulfilling lives. We achieve this through our helpline, information packs and regional exercise & support grou…	twice monthly virutal meetings on zoom to share experiences and concerns, sharing of inspiring stories, raising funds to support young stroke survivors, information sharing on stroke signs and management, videos on exercise post stroke.
	YOUNG STROKE SOCIAL MEDIA PLATFORMS WITH NO SPECIFIED TARGET AUDIENCE
	Name of support group	Platform ( Facebook, X, Instagram, Tik tok Youtube, snapchat, podcast, Pinterest, LinkedIn	Link or URL	Purpose of group	Areas discussed
1	Young Stroke Journey Stories	Youtube	https://www.youtube.com/channel/UC8rzOAPIJFau5Tf3cq99QLA	By sharing stories, I aim to help other survivor's journey a little easier to navigate.	sharing inspiring experiences, sharing resources and support
2	strokesupport	Instagram	https://www.instagram.com/strokesupport/	Not specified	Share information on stroke including warning signs, incidence, secondary prevention, safety tips post stroke
3	unbreakable_path_	Instagram	https://www.instagram.com/unbreakable_path_/	ABI Survivor sharing my journey to inspire & raise awareness	sharing inspiring stories, providing assistance with some challenges
4	Georgies_journ3y	Tik tok	https://www.tiktok.com/@georgies_journ3y/video/7221526128475917574?is_from_webapp=1&sender_device=pc&web_id=7312293453084984840	A young stroke survivor sharing inspiring stories about stroke journey	sharing inspiring videos about the stroke journey, provide strategies to overcome some challenges
5	Katelyninnes767	Tik tok	https://www.tiktok.com/@katelyninnes767/video/7095149925666753793?is_from_webapp=1&sender_device=pc&web_id=7312293453084984840	A young stroke survivor sharing inspiring stories about stroke journey	videos on stroke journey
6	wasif_a1	Tik tok	https://www.tiktok.com/@wasif_a1	A young stroke survivor sharing inspiring stories about stroke journey and some tips for self management	videos on stroke journey, tips on self management after stroke
7	The Kings Park Warriors	Facebook	https://www.facebook.com/groups/thekingsparkwarriors	We are a group of fun-loving Stroke and/or Brain Injury Survivors, that meet weekly in multiple locations around Perth.	Private group so could not find areas discussed
